# Supplementary material for: An Autoantigen-ome from HS-Sultan B-Lymphoblasts Offers a Molecular Map for Investigating Autoimmune Sequelae of COVID-19
Source: bioRxiv. 2021 Apr 6:2021.04.05.438500. Preprint. [Version 1] doi: 10.1101/2021.04.05.438500 (PMC8043459; doi:10.1101/2021.04.05.438500)
Supplement: Supplement 1 [file media-1.xlsx]

## Sheet: COVID19Lists
GO	Name	ListSize	Description	Overlap	LogP	GeneID	Hits
MyList	AutoAg_HS-Sultan_DS-affinity	363	Gene list provided by user	363	-100	16,47,59,60,345651,87,81,10097,10096,174,191,10598,5832,226,230,8125,10541,23520,308,309,327,328,8539,375,396,397,10109,440,471,506,25814,9689,28969,708,801,811,55832,10487,823,4076,829,832,10576,7203,10575,22948,908,10574,10694,11140,1192,1213,8218,23277,51727,55748,10330,22818,11151,8904,8895,1431,1434,1445,1615,1633,10540,79077,1642,10212,7919,1655,1665,1660,56616,1738,22826,10591,10072,1854,1…	AARS1|ACLY|ACTA2|ACTB|ACTBL2|ACTN1|ACTN4|ACTR2|ACTR3|AFP|AHCY|AHSA1|ALDH18A1|ALDOA|ALDOC|ANP32A|ANP32B|ANP32C|ANXA5|ANXA6|APEH|APEX1|API5|ARF1|ARHGDIA|ARHGDIB|ARPC2|ASNS|ATIC|ATP5F1B|ATXN10|BZW1|BZW2|C1QBP|CALM1|CALR|CAND1|CAP1|CAPN1|CAPRIN1|CAPZA1|CAPZB|CCT2|CCT3|CCT4|CCT5|CCT6A|CCT7|CCT8|CDC37|CLIC1|CLTC|CLTCL1|CLUH|CMPK1|CNDP2|CNPY2|COPZ1|CORO1A|CPNE1|CPNE3|CS|CSE1L|CSK|DARS1|DCK|DCTN2|DCTPP1|…
COVID079	Interactome_Davis_HEK-293T_40h_NSP2	19	Interactome, HEK-293T, NSP2, 40h: Comparative multiplexed interactomics of SARS-CoV-2 and homologous coronavirus non-structural proteins identifies unique and shared host-cell dependencies {https://www.biorxiv.org/content/10.1101/2020.07.13.201517v1}	2	-0.98	3309|3312	HSPA5|HSPA8
COVID080	Interactome_Davis_HEK-293T_40h_NSP4	85	Interactome, HEK-293T, NSP4, 40h: Comparative multiplexed interactomics of SARS-CoV-2 and homologous coronavirus non-structural proteins identifies unique and shared host-cell dependencies {https://www.biorxiv.org/content/10.1101/2020.07.13.201517v1}	3	-0.34	3309|6233|7514	HSPA5|RPS27A|XPO1
COVID082	Interactome_Gordon_HEK-293T_38h_M	30	Interactome, HEK-293T, M, 38h: A SARS-CoV-2-Human Protein-Protein Interaction Map Reveals Drug Targets and Potential Drug-Repurposing {https://www.nature.com/articles/s41586-020-2286-9}	2	-0.66	9512|28969	PMPCB|BZW2
COVID083	Interactome_Gordon_HEK-293T_38h_N	15	Interactome, HEK-293T, N, 38h: A SARS-CoV-2-Human Protein-Protein Interaction Map Reveals Drug Targets and Potential Drug-Repurposing {https://www.nature.com/articles/s41586-020-2286-9}	1	-0.44	26986	PABPC1
COVID086	Interactome_Gordon_HEK-293T_38h_NSP11	1	Interactome, HEK-293T, NSP11, 38h: A SARS-CoV-2-Human Protein-Protein Interaction Map Reveals Drug Targets and Potential Drug-Repurposing {https://www.nature.com/articles/s41586-020-2286-9}	1	-1.53	6902	TBCA
COVID088	Interactome_Gordon_HEK-293T_38h_NSP13	40	Interactome, HEK-293T, NSP13, 38h: A SARS-CoV-2-Human Protein-Protein Interaction Map Reveals Drug Targets and Potential Drug-Repurposing {https://www.nature.com/articles/s41586-020-2286-9}	1	-0.16	5962	RDX
COVID092	Interactome_Gordon_HEK-293T_38h_NSP4	8	Interactome, HEK-293T, NSP4, 38h: A SARS-CoV-2-Human Protein-Protein Interaction Map Reveals Drug Targets and Potential Drug-Repurposing {https://www.nature.com/articles/s41586-020-2286-9}	1	-0.67	3416	IDE
COVID096	Interactome_Gordon_HEK-293T_38h_NSP7	32	Interactome, HEK-293T, NSP7, 38h: A SARS-CoV-2-Human Protein-Protein Interaction Map Reveals Drug Targets and Potential Drug-Repurposing {https://www.nature.com/articles/s41586-020-2286-9}	1	-0.21	7879	RAB7A
COVID105	Interactome_Gordon_HEK-293T_38h_ORF9B	11	Interactome, HEK-293T, ORF9B, 38h: A SARS-CoV-2-Human Protein-Protein Interaction Map Reveals Drug Targets and Potential Drug-Repurposing {https://www.nature.com/articles/s41586-020-2286-9}	1	-0.55	79077	DCTPP1
COVID363	Interactome_Laurent_HEK293_24h_E	300	Interactome, HEK293, E, 24h: Global BioID-based SARS-CoV-2 proteins proximal interactome unveils novel ties between viral polypeptides and host factors involved in multiple COVID19-associated mechanisms {https://www.biorxiv.org/content/10.1101/2020.08.28.272955v1}	1	-0.00	3309	HSPA5
COVID364	Interactome_Laurent_HEK293_24h_M	300	Interactome, HEK293, M, 24h: Global BioID-based SARS-CoV-2 proteins proximal interactome unveils novel ties between viral polypeptides and host factors involved in multiple COVID19-associated mechanisms {https://www.biorxiv.org/content/10.1101/2020.08.28.272955v1}	3	-0.00	2923|3309|6449	PDIA3|HSPA5|SGTA
COVID365	Interactome_Laurent_HEK293_24h_N	79	Interactome, HEK293, N, 24h: Global BioID-based SARS-CoV-2 proteins proximal interactome unveils novel ties between viral polypeptides and host factors involved in multiple COVID19-associated mechanisms {https://www.biorxiv.org/content/10.1101/2020.08.28.272955v1}	1	-0.04	10541	ANP32B
COVID366	Interactome_Laurent_HEK293_24h_NSP1	41	Interactome, HEK293, NSP1, 24h: Global BioID-based SARS-CoV-2 proteins proximal interactome unveils novel ties between viral polypeptides and host factors involved in multiple COVID19-associated mechanisms {https://www.biorxiv.org/content/10.1101/2020.08.28.272955v1}	12	-8.93	908|3646|8607|8661|8662|8663|8665|8668|10694|10856|22948|51386	CCT6A|EIF3E|RUVBL1|EIF3A|EIF3B|EIF3C|EIF3F|EIF3I|CCT8|RUVBL2|CCT5|EIF3L
COVID367	Interactome_Laurent_HEK293_24h_NSP10	38	Interactome, HEK293, NSP10, 24h: Global BioID-based SARS-CoV-2 proteins proximal interactome unveils novel ties between viral polypeptides and host factors involved in multiple COVID19-associated mechanisms {https://www.biorxiv.org/content/10.1101/2020.08.28.272955v1}	1	-0.17	5684	PSMA3
COVID368	Interactome_Laurent_HEK293_24h_NSP12	255	Interactome, HEK293, NSP12, 24h: Global BioID-based SARS-CoV-2 proteins proximal interactome unveils novel ties between viral polypeptides and host factors involved in multiple COVID19-associated mechanisms {https://www.biorxiv.org/content/10.1101/2020.08.28.272955v1}	22	-5.25	908|2288|2665|3312|3326|3416|3939|3945|5050|5198|5202|5684|6767|7411|8607|10576|10694|10726|10856|10910|10963|22948	CCT6A|FKBP4|GDI2|HSPA8|HSP90AB1|IDE|LDHA|LDHB|PAFAH1B3|PFAS|PFDN2|PSMA3|ST13|VBP1|RUVBL1|CCT2|CCT8|NUDC|RUVBL2|SUGT1|STIP1|CCT5
COVID369	Interactome_Laurent_HEK293_24h_NSP13	57	Interactome, HEK293, NSP13, 24h: Global BioID-based SARS-CoV-2 proteins proximal interactome unveils novel ties between viral polypeptides and host factors involved in multiple COVID19-associated mechanisms {https://www.biorxiv.org/content/10.1101/2020.08.28.272955v1}	1	-0.09	6727	SRP14
COVID370	Interactome_Laurent_HEK293_24h_NSP14	59	Interactome, HEK293, NSP14, 24h: Global BioID-based SARS-CoV-2 proteins proximal interactome unveils novel ties between viral polypeptides and host factors involved in multiple COVID19-associated mechanisms {https://www.biorxiv.org/content/10.1101/2020.08.28.272955v1}	2	-0.28	3416|10694	IDE|CCT8
COVID371	Interactome_Laurent_HEK293_24h_NSP15	106	Interactome, HEK293, NSP15, 24h: Global BioID-based SARS-CoV-2 proteins proximal interactome unveils novel ties between viral polypeptides and host factors involved in multiple COVID19-associated mechanisms {https://www.biorxiv.org/content/10.1101/2020.08.28.272955v1}	10	-2.97	2618|3416|4200|5198|5202|5720|6301|7411|10694|56616	GART|IDE|ME2|PFAS|PFDN2|PSME1|SARS1|VBP1|CCT8|DIABLO
COVID372	Interactome_Laurent_HEK293_24h_NSP16	283	Interactome, HEK293, NSP16, 24h: Global BioID-based SARS-CoV-2 proteins proximal interactome unveils novel ties between viral polypeptides and host factors involved in multiple COVID19-associated mechanisms {https://www.biorxiv.org/content/10.1101/2020.08.28.272955v1}	8	-0.23	1192|3416|5198|9601|10197|10910|11140|23277	CLIC1|IDE|PFAS|PDIA4|PSME3|SUGT1|CDC37|CLUH
COVID373	Interactome_Laurent_HEK293_24h_NSP2	228	Interactome, HEK293, NSP2, 24h: Global BioID-based SARS-CoV-2 proteins proximal interactome unveils novel ties between viral polypeptides and host factors involved in multiple COVID19-associated mechanisms {https://www.biorxiv.org/content/10.1101/2020.08.28.272955v1}	2	-0.00	5684|23075	PSMA3|SWAP70
COVID375	Interactome_Laurent_HEK293_24h_NSP4	300	Interactome, HEK293, NSP4, 24h: Global BioID-based SARS-CoV-2 proteins proximal interactome unveils novel ties between viral polypeptides and host factors involved in multiple COVID19-associated mechanisms {https://www.biorxiv.org/content/10.1101/2020.08.28.272955v1}	2	-0.00	3309|5684	HSPA5|PSMA3
COVID376	Interactome_Laurent_HEK293_24h_NSP5	21	Interactome, HEK293, NSP5, 24h: Global BioID-based SARS-CoV-2 proteins proximal interactome unveils novel ties between viral polypeptides and host factors involved in multiple COVID19-associated mechanisms {https://www.biorxiv.org/content/10.1101/2020.08.28.272955v1}	1	-0.33	5050	PAFAH1B3
COVID377	Interactome_Laurent_HEK293_24h_NSP6	300	Interactome, HEK293, NSP6, 24h: Global BioID-based SARS-CoV-2 proteins proximal interactome unveils novel ties between viral polypeptides and host factors involved in multiple COVID19-associated mechanisms {https://www.biorxiv.org/content/10.1101/2020.08.28.272955v1}	5	-0.03	375|3309|5589|10527|56616	ARF1|HSPA5|PRKCSH|IPO7|DIABLO
COVID378	Interactome_Laurent_HEK293_24h_NSP7	300	Interactome, HEK293, NSP7, 24h: Global BioID-based SARS-CoV-2 proteins proximal interactome unveils novel ties between viral polypeptides and host factors involved in multiple COVID19-associated mechanisms {https://www.biorxiv.org/content/10.1101/2020.08.28.272955v1}	11	-0.58	3735|3945|5034|5198|5684|5707|8607|9601|10856|23277|55236	KARS1|LDHB|P4HB|PFAS|PSMA3|PSMD1|RUVBL1|PDIA4|RUVBL2|CLUH|UBA6
COVID379	Interactome_Laurent_HEK293_24h_NSP8	21	Interactome, HEK293, NSP8, 24h: Global BioID-based SARS-CoV-2 proteins proximal interactome unveils novel ties between viral polypeptides and host factors involved in multiple COVID19-associated mechanisms {https://www.biorxiv.org/content/10.1101/2020.08.28.272955v1}	1	-0.33	3006	H1-2
COVID380	Interactome_Laurent_HEK293_24h_NSP9	70	Interactome, HEK293, NSP9, 24h: Global BioID-based SARS-CoV-2 proteins proximal interactome unveils novel ties between viral polypeptides and host factors involved in multiple COVID19-associated mechanisms {https://www.biorxiv.org/content/10.1101/2020.08.28.272955v1}	1	-0.06	7168	TPM1
COVID381	Interactome_Laurent_HEK293_24h_ORF10	85	Interactome, HEK293, ORF10, 24h: Global BioID-based SARS-CoV-2 proteins proximal interactome unveils novel ties between viral polypeptides and host factors involved in multiple COVID19-associated mechanisms {https://www.biorxiv.org/content/10.1101/2020.08.28.272955v1}	9	-3.09	908|5202|6767|6950|7203|10574|10576|22948|55748	CCT6A|PFDN2|ST13|TCP1|CCT3|CCT7|CCT2|CCT5|CNDP2
COVID382	Interactome_Laurent_HEK293_24h_ORF3A	300	Interactome, HEK293, ORF3A, 24h: Global BioID-based SARS-CoV-2 proteins proximal interactome unveils novel ties between viral polypeptides and host factors involved in multiple COVID19-associated mechanisms {https://www.biorxiv.org/content/10.1101/2020.08.28.272955v1}	7	-0.11	2923|3309|5589|7184|10330|10963|30001	PDIA3|HSPA5|PRKCSH|HSP90B1|CNPY2|STIP1|ERO1A
COVID383	Interactome_Laurent_HEK293_24h_ORF3B	300	Interactome, HEK293, ORF3B, 24h: Global BioID-based SARS-CoV-2 proteins proximal interactome unveils novel ties between viral polypeptides and host factors involved in multiple COVID19-associated mechanisms {https://www.biorxiv.org/content/10.1101/2020.08.28.272955v1}	12	-0.77	2923|3416|5034|5050|5682|5686|5687|5691|5692|5694|6767|9601	PDIA3|IDE|P4HB|PAFAH1B3|PSMA1|PSMA5|PSMA6|PSMB3|PSMB4|PSMB6|ST13|PDIA4
COVID384	Interactome_Laurent_HEK293_24h_ORF6	300	Interactome, HEK293, ORF6, 24h: Global BioID-based SARS-CoV-2 proteins proximal interactome unveils novel ties between viral polypeptides and host factors involved in multiple COVID19-associated mechanisms {https://www.biorxiv.org/content/10.1101/2020.08.28.272955v1}	6	-0.06	3838|5702|5707|6767|10540|23193	KPNA2|PSMC3|PSMD1|ST13|DCTN2|GANAB
COVID385	Interactome_Laurent_HEK293_24h_ORF7A	300	Interactome, HEK293, ORF7A, 24h: Global BioID-based SARS-CoV-2 proteins proximal interactome unveils novel ties between viral polypeptides and host factors involved in multiple COVID19-associated mechanisms {https://www.biorxiv.org/content/10.1101/2020.08.28.272955v1}	2	-0.00	3309|7514	HSPA5|XPO1
COVID386	Interactome_Laurent_HEK293_24h_ORF7B	300	Interactome, HEK293, ORF7B, 24h: Global BioID-based SARS-CoV-2 proteins proximal interactome unveils novel ties between viral polypeptides and host factors involved in multiple COVID19-associated mechanisms {https://www.biorxiv.org/content/10.1101/2020.08.28.272955v1}	1	-0.00	3309	HSPA5
COVID387	Interactome_Laurent_HEK293_24h_ORF8	300	Interactome, HEK293, ORF8, 24h: Global BioID-based SARS-CoV-2 proteins proximal interactome unveils novel ties between viral polypeptides and host factors involved in multiple COVID19-associated mechanisms {https://www.biorxiv.org/content/10.1101/2020.08.28.272955v1}	12	-0.77	2597|5479|5707|6189|6230|6727|6767|7203|10576|10963|22948|23193	GAPDH|PPIB|PSMD1|RPS3A|RPS25|SRP14|ST13|CCT3|CCT2|STIP1|CCT5|GANAB
COVID388	Interactome_Laurent_HEK293_24h_ORF9B	111	Interactome, HEK293, ORF9B, 24h: Global BioID-based SARS-CoV-2 proteins proximal interactome unveils novel ties between viral polypeptides and host factors involved in multiple COVID19-associated mechanisms {https://www.biorxiv.org/content/10.1101/2020.08.28.272955v1}	5	-0.65	506|2665|8607|10576|10856	ATP5F1B|GDI2|RUVBL1|CCT2|RUVBL2
COVID389	Interactome_Laurent_HEK293_24h_ORF9C	300	Interactome, HEK293, ORF9C, 24h: Global BioID-based SARS-CoV-2 proteins proximal interactome unveils novel ties between viral polypeptides and host factors involved in multiple COVID19-associated mechanisms {https://www.biorxiv.org/content/10.1101/2020.08.28.272955v1}	5	-0.03	2923|4869|7184|10527|23193	PDIA3|NPM1|HSP90B1|IPO7|GANAB
COVID390	Interactome_Laurent_HEK293_24h_S	300	Interactome, HEK293, S, 24h: Global BioID-based SARS-CoV-2 proteins proximal interactome unveils novel ties between viral polypeptides and host factors involved in multiple COVID19-associated mechanisms {https://www.biorxiv.org/content/10.1101/2020.08.28.272955v1}	5	-0.03	3309|4478|5589|6233|7430	HSPA5|MSN|PRKCSH|RPS27A|EZR
COVID108	Interactome_Stukalov_A549_72h_E	11	Interactome, A549, E, 72h: Multi-level proteomics reveals host-perturbation strategies of SARS-CoV-2 and SARS-CoV {https://www.biorxiv.org/content/10.1101/2020.06.17.156455v1}	2	-1.40	1431|10963	CS|STIP1
COVID109	Interactome_Stukalov_A549_72h_M	138	Interactome, A549, M, 72h: Multi-level proteomics reveals host-perturbation strategies of SARS-CoV-2 and SARS-CoV {https://www.biorxiv.org/content/10.1101/2020.06.17.156455v1}	1	-0.01	9512	PMPCB
COVID110	Interactome_Stukalov_A549_72h_N	9	Interactome, A549, N, 72h: Multi-level proteomics reveals host-perturbation strategies of SARS-CoV-2 and SARS-CoV {https://www.biorxiv.org/content/10.1101/2020.06.17.156455v1}	2	-1.57	3313|6742	HSPA9|SSBP1
COVID119	Interactome_Stukalov_A549_72h_NSP4	11	Interactome, A549, NSP4, 72h: Multi-level proteomics reveals host-perturbation strategies of SARS-CoV-2 and SARS-CoV {https://www.biorxiv.org/content/10.1101/2020.06.17.156455v1}	1	-0.55	3309	HSPA5
COVID120	Interactome_Stukalov_A549_72h_NSP6	82	Interactome, A549, NSP6, 72h: Multi-level proteomics reveals host-perturbation strategies of SARS-CoV-2 and SARS-CoV {https://www.biorxiv.org/content/10.1101/2020.06.17.156455v1}	2	-0.16	506|4478	ATP5F1B|MSN
COVID124	Interactome_Stukalov_A549_72h_ORF3	300	Interactome, A549, ORF3, 72h: Multi-level proteomics reveals host-perturbation strategies of SARS-CoV-2 and SARS-CoV {https://www.biorxiv.org/content/10.1101/2020.06.17.156455v1}	9	-0.29	308|1917|2739|4478|5464|5589|7879|10487|55748	ANXA5|EEF1A2|GLO1|MSN|PPA1|PRKCSH|RAB7A|CAP1|CNDP2
COVID125	Interactome_Stukalov_A549_72h_ORF7A	55	Interactome, A549, ORF7A, 72h: Multi-level proteomics reveals host-perturbation strategies of SARS-CoV-2 and SARS-CoV {https://www.biorxiv.org/content/10.1101/2020.06.17.156455v1}	2	-0.32	11260|26953	XPOT|RANBP6
COVID126	Interactome_Stukalov_A549_72h_ORF7B	300	Interactome, A549, ORF7B, 72h: Multi-level proteomics reveals host-perturbation strategies of SARS-CoV-2 and SARS-CoV {https://www.biorxiv.org/content/10.1101/2020.06.17.156455v1}	1	-0.00	7879	RAB7A
COVID127	Interactome_Stukalov_A549_72h_ORF8	29	Interactome, A549, ORF8, 72h: Multi-level proteomics reveals host-perturbation strategies of SARS-CoV-2 and SARS-CoV {https://www.biorxiv.org/content/10.1101/2020.06.17.156455v1}	1	-0.24	2923	PDIA3
COVID055	Phosphoproteome_Bouhaddou_Vero_E6_0h_Down	277	Phosphoproteome, Vero_E6, SARS-CoV-2 vs Control, 0h: The Global Phosphorylation Landscape of SARS-CoV-2 Infection {https://linkinghub.elsevier.com/retrieve/pii/S0092-8674(20)30811-4}	11	-0.72	989|1994|2969|3192|4173|4676|4869|7094|7431|8570|10383	SEPTIN7|ELAVL1|GTF2I|HNRNPU|MCM4|NAP1L4|NPM1|TLN1|VIM|KHSRP|TUBB4B
COVID056	Phosphoproteome_Bouhaddou_Vero_E6_0h_Up	184	Phosphoproteome, Vero_E6, SARS-CoV-2 vs Control, 0h: The Global Phosphorylation Landscape of SARS-CoV-2 Infection {https://linkinghub.elsevier.com/retrieve/pii/S0092-8674(20)30811-4}	8	-0.76	2617|5717|6426|7094|7430|8662|8882|10212	GARS1|PSMD11|SRSF1|TLN1|EZR|EIF3B|ZPR1|DDX39A
COVID057	Phosphoproteome_Bouhaddou_Vero_E6_12h_Down	300	Phosphoproteome, Vero_E6, SARS-CoV-2 vs Control, 12h: The Global Phosphorylation Landscape of SARS-CoV-2 Infection {https://linkinghub.elsevier.com/retrieve/pii/S0092-8674(20)30811-4}	6	-0.06	1994|3006|3192|4676|6449|7431	ELAVL1|H1-2|HNRNPU|NAP1L4|SGTA|VIM
COVID058	Phosphoproteome_Bouhaddou_Vero_E6_12h_Up	300	Phosphoproteome, Vero_E6, SARS-CoV-2 vs Control, 12h: The Global Phosphorylation Landscape of SARS-CoV-2 Infection {https://linkinghub.elsevier.com/retrieve/pii/S0092-8674(20)30811-4}	21	-3.71	226|2194|2289|2547|2597|3178|3181|3190|3313|3326|4172|4173|4676|4869|5684|5717|6709|6741|7094|9689|81892	ALDOA|FASN|FKBP5|XRCC6|GAPDH|HNRNPA1|HNRNPA2B1|HNRNPK|HSPA9|HSP90AB1|MCM3|MCM4|NAP1L4|NPM1|PSMA3|PSMD11|SPTAN1|SSB|TLN1|BZW1|SLIRP
COVID059	Phosphoproteome_Bouhaddou_Vero_E6_24h_Down	300	Phosphoproteome, Vero_E6, SARS-CoV-2 vs Control, 24h: The Global Phosphorylation Landscape of SARS-CoV-2 Infection {https://linkinghub.elsevier.com/retrieve/pii/S0092-8674(20)30811-4}	7	-0.11	1994|3006|4173|4869|6449|7431|9991	ELAVL1|H1-2|MCM4|NPM1|SGTA|VIM|PTBP3
COVID060	Phosphoproteome_Bouhaddou_Vero_E6_24h_Up	300	Phosphoproteome, Vero_E6, SARS-CoV-2 vs Control, 24h: The Global Phosphorylation Landscape of SARS-CoV-2 Infection {https://linkinghub.elsevier.com/retrieve/pii/S0092-8674(20)30811-4}	21	-3.71	47|1983|2194|2289|2597|2617|3178|3183|3187|3190|4676|4869|5684|5717|5902|7094|8570|8880|10575|25796|81892	ACLY|EIF5|FASN|FKBP5|GAPDH|GARS1|HNRNPA1|HNRNPC|HNRNPH1|HNRNPK|NAP1L4|NPM1|PSMA3|PSMD11|RANBP1|TLN1|KHSRP|FUBP1|CCT4|PGLS|SLIRP
COVID061	Phosphoproteome_Bouhaddou_Vero_E6_2h_Down	300	Phosphoproteome, Vero_E6, SARS-CoV-2 vs Control, 2h: The Global Phosphorylation Landscape of SARS-CoV-2 Infection {https://linkinghub.elsevier.com/retrieve/pii/S0092-8674(20)30811-4}	6	-0.06	1994|3006|3192|4869|7431|8570	ELAVL1|H1-2|HNRNPU|NPM1|VIM|KHSRP
COVID062	Phosphoproteome_Bouhaddou_Vero_E6_2h_Up	300	Phosphoproteome, Vero_E6, SARS-CoV-2 vs Control, 2h: The Global Phosphorylation Landscape of SARS-CoV-2 Infection {https://linkinghub.elsevier.com/retrieve/pii/S0092-8674(20)30811-4}	17	-2.15	1937|2194|2617|3181|3187|3326|4173|4676|4869|5684|6426|6727|6741|7094|7415|8662|9689	EEF1G|FASN|GARS1|HNRNPA2B1|HNRNPH1|HSP90AB1|MCM4|NAP1L4|NPM1|PSMA3|SRSF1|SRP14|SSB|TLN1|VCP|EIF3B|BZW1
COVID063	Phosphoproteome_Bouhaddou_Vero_E6_4h_Down	197	Phosphoproteome, Vero_E6, SARS-CoV-2 vs Control, 4h: The Global Phosphorylation Landscape of SARS-CoV-2 Infection {https://linkinghub.elsevier.com/retrieve/pii/S0092-8674(20)30811-4}	6	-0.28	1994|4676|4869|6188|6449|7431	ELAVL1|NAP1L4|NPM1|RPS3|SGTA|VIM
COVID064	Phosphoproteome_Bouhaddou_Vero_E6_4h_Up	262	Phosphoproteome, Vero_E6, SARS-CoV-2 vs Control, 4h: The Global Phosphorylation Landscape of SARS-CoV-2 Infection {https://linkinghub.elsevier.com/retrieve/pii/S0092-8674(20)30811-4}	13	-1.35	60|2617|3178|3181|3190|3326|4173|4676|4869|5684|6741|7094|81892	ACTB|GARS1|HNRNPA1|HNRNPA2B1|HNRNPK|HSP90AB1|MCM4|NAP1L4|NPM1|PSMA3|SSB|TLN1|SLIRP
COVID065	Phosphoproteome_Bouhaddou_Vero_E6_8h_Down	300	Phosphoproteome, Vero_E6, SARS-CoV-2 vs Control, 8h: The Global Phosphorylation Landscape of SARS-CoV-2 Infection {https://linkinghub.elsevier.com/retrieve/pii/S0092-8674(20)30811-4}	7	-0.11	1936|1994|3006|3192|4676|6449|9991	EEF1D|ELAVL1|H1-2|HNRNPU|NAP1L4|SGTA|PTBP3
COVID066	Phosphoproteome_Bouhaddou_Vero_E6_8h_Up	300	Phosphoproteome, Vero_E6, SARS-CoV-2 vs Control, 8h: The Global Phosphorylation Landscape of SARS-CoV-2 Infection {https://linkinghub.elsevier.com/retrieve/pii/S0092-8674(20)30811-4}	15	-1.51	1938|2289|2617|3181|3190|3326|4173|4676|4869|5684|6741|7094|7430|9689|81892	EEF2|FKBP5|GARS1|HNRNPA2B1|HNRNPK|HSP90AB1|MCM4|NAP1L4|NPM1|PSMA3|SSB|TLN1|EZR|BZW1|SLIRP
COVID234	Phosphoproteome_Klann_Caco-2_24h_Down	300	Phosphoproteome, Caco-2, SARS-CoV-2 vs Mock, 24h: Growth factor receptor signaling inhibition prevents SARSCoV-2 replication {https://www.sciencedirect.com/science/article/pii/S1097276520305499}	7	-0.11	1937|4171|4172|4678|6709|8661|8662	EEF1G|MCM2|MCM3|NASP|SPTAN1|EIF3A|EIF3B
COVID235	Phosphoproteome_Klann_Caco-2_24h_Up	300	Phosphoproteome, Caco-2, SARS-CoV-2 vs Mock, 24h: Growth factor receptor signaling inhibition prevents SARSCoV-2 replication {https://www.sciencedirect.com/science/article/pii/S1097276520305499}	20	-3.28	1655|2969|3006|3068|3190|3192|3308|3608|4678|4691|5707|5902|6626|8078|8125|8570|8661|8880|22826|27044	DDX5|GTF2I|H1-2|HDGF|HNRNPK|HNRNPU|HSPA4|ILF2|NASP|NCL|PSMD1|RANBP1|SNRPA|USP5|ANP32A|KHSRP|EIF3A|FUBP1|DNAJC8|SND1
COVID130	Phosphoproteome_Stukalov_A549-ACE2_24h_Down	300	Phosphoproteome, A549-ACE2, SARS-CoV-2 vs Mock, 24h: Multi-level proteomics reveals host-perturbation strategies of SARS-CoV-2 and SARS-CoV {https://www.biorxiv.org/content/10.1101/2020.06.17.156455v1}	9	-0.29	3068|4173|4678|6418|6421|8662|8663|10728|220988	HDGF|MCM4|NASP|SET|SFPQ|EIF3B|EIF3C|PTGES3|HNRNPA3
COVID131	Phosphoproteome_Stukalov_A549-ACE2_24h_Up	300	Phosphoproteome, A549-ACE2, SARS-CoV-2 vs Mock, 24h: Multi-level proteomics reveals host-perturbation strategies of SARS-CoV-2 and SARS-CoV {https://www.biorxiv.org/content/10.1101/2020.06.17.156455v1}	19	-2.88	16|59|60|226|2194|2289|2547|3178|3187|3308|4678|5049|5510|5707|6449|9987|10910|25814|345651	AARS1|ACTA2|ACTB|ALDOA|FASN|FKBP5|XRCC6|HNRNPA1|HNRNPH1|HSPA4|NASP|PAFAH1B2|PPP1R7|PSMD1|SGTA|HNRNPDL|SUGT1|ATXN10|ACTBL2
COVID132	Phosphoproteome_Stukalov_A549-ACE2_6h_Down	69	Phosphoproteome, A549-ACE2, SARS-CoV-2 vs Mock, 6h: Multi-level proteomics reveals host-perturbation strategies of SARS-CoV-2 and SARS-CoV {https://www.biorxiv.org/content/10.1101/2020.06.17.156455v1}	4	-0.84	3183|4172|8663|10728	HNRNPC|MCM3|EIF3C|PTGES3
COVID133	Phosphoproteome_Stukalov_A549-ACE2_6h_Up	69	Phosphoproteome, A549-ACE2, SARS-CoV-2 vs Mock, 6h: Multi-level proteomics reveals host-perturbation strategies of SARS-CoV-2 and SARS-CoV {https://www.biorxiv.org/content/10.1101/2020.06.17.156455v1}	3	-0.48	2058|3183|4172	EPRS1|HNRNPC|MCM3
COVID219	Proteome_Bojkova_Caco-2_10h_Up	3	Proteome, Caco-2, SARS-CoV-2 vs Control, 10h: SARS-CoV-2 infected host cell proteomics reveal potential therapy targets {https://www.nature.com/articles/s41586-020-2332-7}	1	-1.07	8349	H2BC21
COVID220	Proteome_Bojkova_Caco-2_24h_Down	72	Proteome, Caco-2, SARS-CoV-2 vs Control, 24h: SARS-CoV-2 infected host cell proteomics reveal potential therapy targets {https://www.nature.com/articles/s41586-020-2332-7}	2	-0.20	174|333932	AFP|H3C15
COVID221	Proteome_Bojkova_Caco-2_24h_Up	42	Proteome, Caco-2, SARS-CoV-2 vs Control, 24h: SARS-CoV-2 infected host cell proteomics reveal potential therapy targets {https://www.nature.com/articles/s41586-020-2332-7}	2	-0.46	60|3183	ACTB|HNRNPC
COVID223	Proteome_Bojkova_Caco-2_2h_Up	2	Proteome, Caco-2, SARS-CoV-2 vs Control, 2h: SARS-CoV-2 infected host cell proteomics reveal potential therapy targets {https://www.nature.com/articles/s41586-020-2332-7}	1	-1.24	8349	H2BC21
COVID225	Proteome_Bojkova_Caco-2_6h_Up	51	Proteome, Caco-2, SARS-CoV-2 vs Control, 6h: SARS-CoV-2 infected host cell proteomics reveal potential therapy targets {https://www.nature.com/articles/s41586-020-2332-7}	2	-0.35	2026|7171	ENO2|TPM4
COVID069	Proteome_Bouhaddou_Vero_E6_12h_Down	52	Proteome, Vero_E6, SARS-CoV-2 vs Control, 12h: The Global Phosphorylation Landscape of SARS-CoV-2 Infection {https://linkinghub.elsevier.com/retrieve/pii/S0092-8674(20)30811-4}	1	-0.10	174	AFP
COVID071	Proteome_Bouhaddou_Vero_E6_24h_Down	95	Proteome, Vero_E6, SARS-CoV-2 vs Control, 24h: The Global Phosphorylation Landscape of SARS-CoV-2 Infection {https://linkinghub.elsevier.com/retrieve/pii/S0092-8674(20)30811-4}	3	-0.28	174|1854|3838	AFP|DUT|KPNA2
COVID073	Proteome_Bouhaddou_Vero_E6_2h_Down	42	Proteome, Vero_E6, SARS-CoV-2 vs Control, 2h: The Global Phosphorylation Landscape of SARS-CoV-2 Infection {https://linkinghub.elsevier.com/retrieve/pii/S0092-8674(20)30811-4}	1	-0.15	174	AFP
COVID075	Proteome_Bouhaddou_Vero_E6_4h_Down	32	Proteome, Vero_E6, SARS-CoV-2 vs Control, 4h: The Global Phosphorylation Landscape of SARS-CoV-2 Infection {https://linkinghub.elsevier.com/retrieve/pii/S0092-8674(20)30811-4}	1	-0.21	174	AFP
COVID077	Proteome_Bouhaddou_Vero_E6_8h_Down	44	Proteome, Vero_E6, SARS-CoV-2 vs Control, 8h: The Global Phosphorylation Landscape of SARS-CoV-2 Infection {https://linkinghub.elsevier.com/retrieve/pii/S0092-8674(20)30811-4}	1	-0.14	174	AFP
COVID236	Proteome_Klann_Caco-2_24h_Down	300	Proteome, Caco-2, SARS-CoV-2 vs Mock, 24h: Growth factor receptor signaling inhibition prevents SARSCoV-2 replication {https://www.sciencedirect.com/science/article/pii/S1097276520305499}	12	-0.77	1854|4076|4171|4172|4173|4175|4666|5111|10128|10197|23277|79077	DUT|CAPRIN1|MCM2|MCM3|MCM4|MCM6|NACA|PCNA|LRPPRC|PSME3|CLUH|DCTPP1
COVID237	Proteome_Klann_Caco-2_24h_Up	76	Proteome, Caco-2, SARS-CoV-2 vs Mock, 24h: Growth factor receptor signaling inhibition prevents SARSCoV-2 replication {https://www.sciencedirect.com/science/article/pii/S1097276520305499}	1	-0.05	5698	PSMB9
COVID207	Proteome_Li_Urine-mild-vs-healthy_Down	99	Proteome, Urine, SARS-CoV-2 (mild) vs Healthy: Urine Proteome of COVID-19 Patients {https://www.medrxiv.org/content/10.1101/2020.05.02.20088666v1}	2	-0.10	3945|7430	LDHB|EZR
COVID206	Proteome_Li_Urine-mild-vs-healthy_Up	86	Proteome, Urine, SARS-CoV-2 (mild) vs Healthy: Urine Proteome of COVID-19 Patients {https://www.medrxiv.org/content/10.1101/2020.05.02.20088666v1}	8	-2.44	396|811|1192|4478|7184|25796|55748|55968	ARHGDIA|CALR|CLIC1|MSN|HSP90B1|PGLS|CNDP2|NSFL1C
COVID209	Proteome_Li_Urine-recovery-vs-healthy_Down	126	Proteome, Urine, SARS-CoV-2 (in recovery) vs Healthy: Urine Proteome of COVID-19 Patients {https://www.medrxiv.org/content/10.1101/2020.05.02.20088666v1}	3	-0.14	4676|5479|8895	NAP1L4|PPIB|CPNE3
COVID208	Proteome_Li_Urine-recovery-vs-healthy_Up	152	Proteome, Urine, SARS-CoV-2 (in recovery) vs Healthy: Urine Proteome of COVID-19 Patients {https://www.medrxiv.org/content/10.1101/2020.05.02.20088666v1}	12	-2.78	308|462|506|2764|3692|7529|7531|7532|10591|10971|55748|84817	ANXA5|SERPINC1|ATP5F1B|GMFB|EIF6|YWHAB|YWHAE|YWHAG|DNPH1|YWHAQ|CNDP2|TXNDC17
COVID205	Proteome_Li_Urine-severe-vs-healthy_Down	170	Proteome, Urine, SARS-CoV-2 (severe) vs Healthy: Urine Proteome of COVID-19 Patients {https://www.medrxiv.org/content/10.1101/2020.05.02.20088666v1}	5	-0.25	3312|3945|7430|7531|7534	HSPA8|LDHB|EZR|YWHAE|YWHAZ
COVID204	Proteome_Li_Urine-severe-vs-healthy_Up	83	Proteome, Urine, SARS-CoV-2 (severe) vs Healthy: Urine Proteome of COVID-19 Patients {https://www.medrxiv.org/content/10.1101/2020.05.02.20088666v1}	10	-3.83	396|462|811|2764|4478|5216|7184|8895|79017|84817	ARHGDIA|SERPINC1|CALR|GMFB|MSN|PFN1|HSP90B1|CPNE3|GGCT|TXNDC17
COVID217	Proteome_Shen_Serum-nonsevere-vs-healthy_Down	23	Proteome, Serum, SARS-CoV-2 (mild) vs Healthy: Proteomic and Metabolomic Characterization of COVID-19 Patient Sera {https://www.sciencedirect.com/science/article/pii/S0092867420306279?via%3Dihub}	1	-0.31	3309	HSPA5
COVID216	Proteome_Shen_Serum-nonsevere-vs-healthy_Up	20	Proteome, Serum, SARS-CoV-2 (mild) vs Healthy: Proteomic and Metabolomic Characterization of COVID-19 Patient Sera {https://www.sciencedirect.com/science/article/pii/S0092867420306279?via%3Dihub}	1	-0.35	462	SERPINC1
COVID213	Proteome_Shen_Serum-severe-vs-healthy_Down	58	Proteome, Serum, SARS-CoV-2 (severe) vs Healthy: Proteomic and Metabolomic Characterization of COVID-19 Patient Sera {https://www.sciencedirect.com/science/article/pii/S0092867420306279?via%3Dihub}	2	-0.29	3309|5216	HSPA5|PFN1
COVID212	Proteome_Shen_Serum-severe-vs-healthy_Up	62	Proteome, Serum, SARS-CoV-2 (severe) vs Healthy: Proteomic and Metabolomic Characterization of COVID-19 Patient Sera {https://www.sciencedirect.com/science/article/pii/S0092867420306279?via%3Dihub}	3	-0.56	3936|3939|3945	LCP1|LDHA|LDHB
COVID210	Proteome_Shen_Serum-severe-vs-nonsevere_Up	25	Proteome, Serum, SARS-CoV-2 (severe) vs SARS-CoV-2 (mild): Proteomic and Metabolomic Characterization of COVID-19 Patient Sera {https://www.sciencedirect.com/science/article/pii/S0092867420306279?via%3Dihub}	1	-0.28	3936	LCP1
COVID138	Proteome_Stukalov_A549_72h_E_Down	238	Proteome, A549, E vs Control, 72h: Multi-level proteomics reveals host-perturbation strategies of SARS-CoV-2 and SARS-CoV {https://www.biorxiv.org/content/10.1101/2020.06.17.156455v1}	20	-4.66	142|396|1642|2597|3182|3192|3308|3313|4171|5687|5725|6426|6635|6709|8539|8662|9343|9512|10130|10856	PARP1|ARHGDIA|DDB1|GAPDH|HNRNPAB|HNRNPU|HSPA4|HSPA9|MCM2|PSMA6|PTBP1|SRSF1|SNRPE|SPTAN1|API5|EIF3B|EFTUD2|PMPCB|PDIA6|RUVBL2
COVID139	Proteome_Stukalov_A549_72h_E_Up	186	Proteome, A549, E vs Control, 72h: Multi-level proteomics reveals host-perturbation strategies of SARS-CoV-2 and SARS-CoV {https://www.biorxiv.org/content/10.1101/2020.06.17.156455v1}	11	-1.68	47|1633|1984|4869|5049|5216|6135|7171|9991|220988|333932	ACLY|DCK|EIF5A|NPM1|PAFAH1B2|PFN1|RPL11|TPM4|PTBP3|HNRNPA3|H3C15
COVID140	Proteome_Stukalov_A549_72h_M_Down	168	Proteome, A549, M vs Control, 72h: Multi-level proteomics reveals host-perturbation strategies of SARS-CoV-2 and SARS-CoV {https://www.biorxiv.org/content/10.1101/2020.06.17.156455v1}	15	-3.92	142|226|2597|3182|3192|3308|3313|4171|4173|5687|5725|6635|8539|8662|10130	PARP1|ALDOA|GAPDH|HNRNPAB|HNRNPU|HSPA4|HSPA9|MCM2|MCM4|PSMA6|PTBP1|SNRPE|API5|EIF3B|PDIA6
COVID141	Proteome_Stukalov_A549_72h_M_Up	103	Proteome, A549, M vs Control, 72h: Multi-level proteomics reveals host-perturbation strategies of SARS-CoV-2 and SARS-CoV {https://www.biorxiv.org/content/10.1101/2020.06.17.156455v1}	4	-0.45	4869|5216|6135|6625	NPM1|PFN1|RPL11|SNRNP70
COVID170	Proteome_Stukalov_A549_72h_N_Down	137	Proteome, A549, N vs Control, 72h: Multi-level proteomics reveals host-perturbation strategies of SARS-CoV-2 and SARS-CoV {https://www.biorxiv.org/content/10.1101/2020.06.17.156455v1}	14	-4.33	1983|3182|3308|3309|3313|4200|5687|5694|6426|6950|7430|8665|10130|10856	EIF5|HNRNPAB|HSPA4|HSPA5|HSPA9|ME2|PSMA6|PSMB6|SRSF1|TCP1|EZR|EIF3F|PDIA6|RUVBL2
COVID171	Proteome_Stukalov_A549_72h_N_Up	103	Proteome, A549, N vs Control, 72h: Multi-level proteomics reveals host-perturbation strategies of SARS-CoV-2 and SARS-CoV {https://www.biorxiv.org/content/10.1101/2020.06.17.156455v1}	5	-0.74	4869|5049|5698|7171|9689	NPM1|PAFAH1B2|PSMB9|TPM4|BZW1
COVID154	Proteome_Stukalov_A549_72h_NSP1_Down	214	Proteome, A549, NSP1 vs Control, 72h: Multi-level proteomics reveals host-perturbation strategies of SARS-CoV-2 and SARS-CoV {https://www.biorxiv.org/content/10.1101/2020.06.17.156455v1}	9	-0.75	829|3185|3309|5034|5049|6633|10492|10963|26953	CAPZA1|HNRNPF|HSPA5|P4HB|PAFAH1B2|SNRPD2|SYNCRIP|STIP1|RANBP6
COVID155	Proteome_Stukalov_A549_72h_NSP1_Up	128	Proteome, A549, NSP1 vs Control, 72h: Multi-level proteomics reveals host-perturbation strategies of SARS-CoV-2 and SARS-CoV {https://www.biorxiv.org/content/10.1101/2020.06.17.156455v1}	5	-0.49	2664|5202|10383|25814|26227	GDI1|PFDN2|TUBB4B|ATXN10|PHGDH
COVID143	Proteome_Stukalov_A549_72h_NSP10_Up	49	Proteome, A549, NSP10 vs Control, 72h: Multi-level proteomics reveals host-perturbation strategies of SARS-CoV-2 and SARS-CoV {https://www.biorxiv.org/content/10.1101/2020.06.17.156455v1}	1	-0.11	81892	SLIRP
COVID144	Proteome_Stukalov_A549_72h_NSP12_Down	210	Proteome, A549, NSP12 vs Control, 72h: Multi-level proteomics reveals host-perturbation strategies of SARS-CoV-2 and SARS-CoV {https://www.biorxiv.org/content/10.1101/2020.06.17.156455v1}	7	-0.38	308|3178|3945|4666|7277|7511|10381	ANXA5|HNRNPA1|LDHB|NACA|TUBA4A|XPNPEP1|TUBB3
COVID145	Proteome_Stukalov_A549_72h_NSP12_Up	40	Proteome, A549, NSP12 vs Control, 72h: Multi-level proteomics reveals host-perturbation strategies of SARS-CoV-2 and SARS-CoV {https://www.biorxiv.org/content/10.1101/2020.06.17.156455v1}	1	-0.16	6632	SNRPD1
COVID146	Proteome_Stukalov_A549_72h_NSP13_Down	97	Proteome, A549, NSP13 vs Control, 72h: Multi-level proteomics reveals host-perturbation strategies of SARS-CoV-2 and SARS-CoV {https://www.biorxiv.org/content/10.1101/2020.06.17.156455v1}	4	-0.50	87|7168|23193|27044	ACTN1|TPM1|GANAB|SND1
COVID147	Proteome_Stukalov_A549_72h_NSP13_Up	120	Proteome, A549, NSP13 vs Control, 72h: Multi-level proteomics reveals host-perturbation strategies of SARS-CoV-2 and SARS-CoV {https://www.biorxiv.org/content/10.1101/2020.06.17.156455v1}	10	-2.57	16|440|1854|1984|2237|2617|3157|5111|5636|26227	AARS1|ASNS|DUT|EIF5A|FEN1|GARS1|HMGCS1|PCNA|PRPSAP2|PHGDH
COVID148	Proteome_Stukalov_A549_72h_NSP14_Down	39	Proteome, A549, NSP14 vs Control, 72h: Multi-level proteomics reveals host-perturbation strategies of SARS-CoV-2 and SARS-CoV {https://www.biorxiv.org/content/10.1101/2020.06.17.156455v1}	2	-0.50	3182|5216	HNRNPAB|PFN1
COVID149	Proteome_Stukalov_A549_72h_NSP14_Up	45	Proteome, A549, NSP14 vs Control, 72h: Multi-level proteomics reveals host-perturbation strategies of SARS-CoV-2 and SARS-CoV {https://www.biorxiv.org/content/10.1101/2020.06.17.156455v1}	5	-2.01	3320|5336|22948|203068|333932	HSP90AA1|PLCG2|CCT5|TUBB|H3C15
COVID150	Proteome_Stukalov_A549_72h_NSP15_Down	34	Proteome, A549, NSP15 vs Control, 72h: Multi-level proteomics reveals host-perturbation strategies of SARS-CoV-2 and SARS-CoV {https://www.biorxiv.org/content/10.1101/2020.06.17.156455v1}	1	-0.20	345651	ACTBL2
COVID151	Proteome_Stukalov_A549_72h_NSP15_Up	69	Proteome, A549, NSP15 vs Control, 72h: Multi-level proteomics reveals host-perturbation strategies of SARS-CoV-2 and SARS-CoV {https://www.biorxiv.org/content/10.1101/2020.06.17.156455v1}	2	-0.22	6632|7094	SNRPD1|TLN1
COVID152	Proteome_Stukalov_A549_72h_NSP16_Down	39	Proteome, A549, NSP16 vs Control, 72h: Multi-level proteomics reveals host-perturbation strategies of SARS-CoV-2 and SARS-CoV {https://www.biorxiv.org/content/10.1101/2020.06.17.156455v1}	1	-0.16	22948	CCT5
COVID153	Proteome_Stukalov_A549_72h_NSP16_Up	65	Proteome, A549, NSP16 vs Control, 72h: Multi-level proteomics reveals host-perturbation strategies of SARS-CoV-2 and SARS-CoV {https://www.biorxiv.org/content/10.1101/2020.06.17.156455v1}	2	-0.24	3006|7094	H1-2|TLN1
COVID156	Proteome_Stukalov_A549_72h_NSP2_Down	121	Proteome, A549, NSP2 vs Control, 72h: Multi-level proteomics reveals host-perturbation strategies of SARS-CoV-2 and SARS-CoV {https://www.biorxiv.org/content/10.1101/2020.06.17.156455v1}	4	-0.32	708|3192|4869|8539	C1QBP|HNRNPU|NPM1|API5
COVID157	Proteome_Stukalov_A549_72h_NSP2_Up	69	Proteome, A549, NSP2 vs Control, 72h: Multi-level proteomics reveals host-perturbation strategies of SARS-CoV-2 and SARS-CoV {https://www.biorxiv.org/content/10.1101/2020.06.17.156455v1}	2	-0.22	59|6135	ACTA2|RPL11
COVID158	Proteome_Stukalov_A549_72h_NSP3_MACROD_Down	48	Proteome, A549, NSP3_MACROD vs Control, 72h: Multi-level proteomics reveals host-perturbation strategies of SARS-CoV-2 and SARS-CoV {https://www.biorxiv.org/content/10.1101/2020.06.17.156455v1}	3	-0.78	3157|7431|345651	HMGCS1|VIM|ACTBL2
COVID159	Proteome_Stukalov_A549_72h_NSP3_MACROD_Up	79	Proteome, A549, NSP3_MACROD vs Control, 72h: Multi-level proteomics reveals host-perturbation strategies of SARS-CoV-2 and SARS-CoV {https://www.biorxiv.org/content/10.1101/2020.06.17.156455v1}	3	-0.39	811|10130|10935	CALR|PDIA6|PRDX3
COVID160	Proteome_Stukalov_A549_72h_NSP4_Down	41	Proteome, A549, NSP4 vs Control, 72h: Multi-level proteomics reveals host-perturbation strategies of SARS-CoV-2 and SARS-CoV {https://www.biorxiv.org/content/10.1101/2020.06.17.156455v1}	2	-0.47	3838|4673	KPNA2|NAP1L1
COVID161	Proteome_Stukalov_A549_72h_NSP4_Up	82	Proteome, A549, NSP4 vs Control, 72h: Multi-level proteomics reveals host-perturbation strategies of SARS-CoV-2 and SARS-CoV {https://www.biorxiv.org/content/10.1101/2020.06.17.156455v1}	3	-0.36	328|3068|6427	APEX1|HDGF|SRSF2
COVID162	Proteome_Stukalov_A549_72h_NSP6_Down	68	Proteome, A549, NSP6 vs Control, 72h: Multi-level proteomics reveals host-perturbation strategies of SARS-CoV-2 and SARS-CoV {https://www.biorxiv.org/content/10.1101/2020.06.17.156455v1}	2	-0.22	8335|11140	H2AC4|CDC37
COVID163	Proteome_Stukalov_A549_72h_NSP6_Up	64	Proteome, A549, NSP6 vs Control, 72h: Multi-level proteomics reveals host-perturbation strategies of SARS-CoV-2 and SARS-CoV {https://www.biorxiv.org/content/10.1101/2020.06.17.156455v1}	1	-0.07	6632	SNRPD1
COVID164	Proteome_Stukalov_A549_72h_NSP7_Down	34	Proteome, A549, NSP7 vs Control, 72h: Multi-level proteomics reveals host-perturbation strategies of SARS-CoV-2 and SARS-CoV {https://www.biorxiv.org/content/10.1101/2020.06.17.156455v1}	1	-0.20	6426	SRSF1
COVID166	Proteome_Stukalov_A549_72h_NSP8_Down	60	Proteome, A549, NSP8 vs Control, 72h: Multi-level proteomics reveals host-perturbation strategies of SARS-CoV-2 and SARS-CoV {https://www.biorxiv.org/content/10.1101/2020.06.17.156455v1}	10	-5.08	1915|2969|3182|3183|5052|5471|6472|7534|80155|94239	EEF1A1|GTF2I|HNRNPAB|HNRNPC|PRDX1|PPAT|SHMT2|YWHAZ|NAA15|H2AZ2
COVID168	Proteome_Stukalov_A549_72h_NSP9_Down	42	Proteome, A549, NSP9 vs Control, 72h: Multi-level proteomics reveals host-perturbation strategies of SARS-CoV-2 and SARS-CoV {https://www.biorxiv.org/content/10.1101/2020.06.17.156455v1}	2	-0.46	59|5216	ACTA2|PFN1
COVID169	Proteome_Stukalov_A549_72h_NSP9_Up	55	Proteome, A549, NSP9 vs Control, 72h: Multi-level proteomics reveals host-perturbation strategies of SARS-CoV-2 and SARS-CoV {https://www.biorxiv.org/content/10.1101/2020.06.17.156455v1}	1	-0.09	81892	SLIRP
COVID172	Proteome_Stukalov_A549_72h_ORF3_Down	300	Proteome, A549, ORF3 vs Control, 72h: Multi-level proteomics reveals host-perturbation strategies of SARS-CoV-2 and SARS-CoV {https://www.biorxiv.org/content/10.1101/2020.06.17.156455v1}	43	-17.68	142|230|328|1642|1665|1973|2547|2597|2969|3068|3146|3182|3192|3276|3308|3313|4171|4172|4173|4175|4666|4678|5111|5725|6138|6418|6426|6741|6888|7168|7170|7317|7520|8125|8570|8662|8880|9343|10197|10541|10856|84790|203068	PARP1|ALDOC|APEX1|DDB1|DHX15|EIF4A1|XRCC6|GAPDH|GTF2I|HDGF|HMGB1|HNRNPAB|HNRNPU|PRMT1|HSPA4|HSPA9|MCM2|MCM3|MCM4|MCM6|NACA|NASP|PCNA|PTBP1|RPL15|SET|SRSF1|SSB|TALDO1|TPM1|TPM3|UBA1|XRCC5|ANP32A|KHSRP|EIF3B|FUBP1|EFTUD2|PSME3|ANP32B|RUVBL2|TUBA1C|TUBB
COVID173	Proteome_Stukalov_A549_72h_ORF3_Up	291	Proteome, A549, ORF3 vs Control, 72h: Multi-level proteomics reveals host-perturbation strategies of SARS-CoV-2 and SARS-CoV {https://www.biorxiv.org/content/10.1101/2020.06.17.156455v1}	14	-1.33	308|2194|2539|2923|3320|3945|5034|5049|5050|5052|5479|7184|7296|7879	ANXA5|FASN|G6PD|PDIA3|HSP90AA1|LDHB|P4HB|PAFAH1B2|PAFAH1B3|PRDX1|PPIB|HSP90B1|TXNRD1|RAB7A
COVID174	Proteome_Stukalov_A549_72h_ORF6_Down	79	Proteome, A549, ORF6 vs Control, 72h: Multi-level proteomics reveals host-perturbation strategies of SARS-CoV-2 and SARS-CoV {https://www.biorxiv.org/content/10.1101/2020.06.17.156455v1}	3	-0.39	5471|6230|8661	PPAT|RPS25|EIF3A
COVID175	Proteome_Stukalov_A549_72h_ORF6_Up	90	Proteome, A549, ORF6 vs Control, 72h: Multi-level proteomics reveals host-perturbation strategies of SARS-CoV-2 and SARS-CoV {https://www.biorxiv.org/content/10.1101/2020.06.17.156455v1}	2	-0.13	3608|203068	ILF2|TUBB
COVID176	Proteome_Stukalov_A549_72h_ORF7A_Down	67	Proteome, A549, ORF7A vs Control, 72h: Multi-level proteomics reveals host-perturbation strategies of SARS-CoV-2 and SARS-CoV {https://www.biorxiv.org/content/10.1101/2020.06.17.156455v1}	3	-0.51	829|5471|79077	CAPZA1|PPAT|DCTPP1
COVID177	Proteome_Stukalov_A549_72h_ORF7A_Up	74	Proteome, A549, ORF7A vs Control, 72h: Multi-level proteomics reveals host-perturbation strategies of SARS-CoV-2 and SARS-CoV {https://www.biorxiv.org/content/10.1101/2020.06.17.156455v1}	2	-0.19	2194|3157	FASN|HMGCS1
COVID178	Proteome_Stukalov_A549_72h_ORF7B_Down	123	Proteome, A549, ORF7B vs Control, 72h: Multi-level proteomics reveals host-perturbation strategies of SARS-CoV-2 and SARS-CoV {https://www.biorxiv.org/content/10.1101/2020.06.17.156455v1}	3	-0.15	328|829|7919	APEX1|CAPZA1|DDX39B
COVID179	Proteome_Stukalov_A549_72h_ORF7B_Up	130	Proteome, A549, ORF7B vs Control, 72h: Multi-level proteomics reveals host-perturbation strategies of SARS-CoV-2 and SARS-CoV {https://www.biorxiv.org/content/10.1101/2020.06.17.156455v1}	3	-0.13	1938|2194|3157	EEF2|FASN|HMGCS1
COVID180	Proteome_Stukalov_A549_72h_ORF8_Down	62	Proteome, A549, ORF8 vs Control, 72h: Multi-level proteomics reveals host-perturbation strategies of SARS-CoV-2 and SARS-CoV {https://www.biorxiv.org/content/10.1101/2020.06.17.156455v1}	1	-0.07	3939	LDHA
COVID181	Proteome_Stukalov_A549_72h_ORF8_Up	79	Proteome, A549, ORF8 vs Control, 72h: Multi-level proteomics reveals host-perturbation strategies of SARS-CoV-2 and SARS-CoV {https://www.biorxiv.org/content/10.1101/2020.06.17.156455v1}	9	-3.32	81|87|1633|3309|4676|7184|7415|9601|10130	ACTN4|ACTN1|DCK|HSPA5|NAP1L4|HSP90B1|VCP|PDIA4|PDIA6
COVID182	Proteome_Stukalov_A549_72h_ORF9B_Down	218	Proteome, A549, ORF9B vs Control, 72h: Multi-level proteomics reveals host-perturbation strategies of SARS-CoV-2 and SARS-CoV {https://www.biorxiv.org/content/10.1101/2020.06.17.156455v1}	2	-0.00	829|84817	CAPZA1|TXNDC17
COVID183	Proteome_Stukalov_A549_72h_ORF9B_Up	116	Proteome, A549, ORF9B vs Control, 72h: Multi-level proteomics reveals host-perturbation strategies of SARS-CoV-2 and SARS-CoV {https://www.biorxiv.org/content/10.1101/2020.06.17.156455v1}	3	-0.18	4175|6741|7415	MCM6|SSB|VCP
COVID184	Proteome_Stukalov_A549_72h_S_Down	48	Proteome, A549, S vs Control, 72h: Multi-level proteomics reveals host-perturbation strategies of SARS-CoV-2 and SARS-CoV {https://www.biorxiv.org/content/10.1101/2020.06.17.156455v1}	2	-0.38	59|345651	ACTA2|ACTBL2
COVID185	Proteome_Stukalov_A549_72h_S_Up	64	Proteome, A549, S vs Control, 72h: Multi-level proteomics reveals host-perturbation strategies of SARS-CoV-2 and SARS-CoV {https://www.biorxiv.org/content/10.1101/2020.06.17.156455v1}	1	-0.07	1984	EIF5A
COVID134	Proteome_Stukalov_A549-ACE2_24h_Down	299	Proteome, A549-ACE2, SARS-CoV-2 vs Mock, 24h: Multi-level proteomics reveals host-perturbation strategies of SARS-CoV-2 and SARS-CoV {https://www.biorxiv.org/content/10.1101/2020.06.17.156455v1}	2	-0.00	3178|4173	HNRNPA1|MCM4
COVID135	Proteome_Stukalov_A549-ACE2_24h_Up	131	Proteome, A549-ACE2, SARS-CoV-2 vs Mock, 24h: Multi-level proteomics reveals host-perturbation strategies of SARS-CoV-2 and SARS-CoV {https://www.biorxiv.org/content/10.1101/2020.06.17.156455v1}	8	-1.42	2026|2539|6175|7168|7171|7296|7531|10381	ENO2|G6PD|RPLP0|TPM1|TPM4|TXNRD1|YWHAE|TUBB3
COVID005	RNA_Appelberg_Huh-7_72h_Down	300	RNA-seq, Huh-7, SARS-CoV-2 vs uninfected, 72h: Dysregulation in mTOR/HIF-1 signaling identified by proteo-transcriptomics of SARS-CoV-2 infected cells {https://www.biorxiv.org/content/10.1101/2020.04.30.070383v1}	8	-0.18	396|1445|3006|6449|6723|10383|23170|23277	ARHGDIA|CSK|H1-2|SGTA|SRM|TUBB4B|TTLL12|CLUH
COVID006	RNA_Appelberg_Huh-7_72h_Up	300	RNA-seq, Huh-7, SARS-CoV-2 vs uninfected, 72h: Dysregulation in mTOR/HIF-1 signaling identified by proteo-transcriptomics of SARS-CoV-2 infected cells {https://www.biorxiv.org/content/10.1101/2020.04.30.070383v1}	6	-0.06	230|462|2026|2632|3157|26140	ALDOC|SERPINC1|ENO2|GBE1|HMGCS1|TTLL3
COVID007	RNA_Blanco-Melo_A549_Down	300	RNA-seq, A549, SARS-CoV-2 vs uninfected, 9h: Imbalanced host response to SARS-CoV-2 drives development of COVID-19 {https://www.cell.com/pb-assets/products/coronavirus/CELL_CELL-D-20-00985.pdf}	25	-5.62	81|309|811|2194|2224|2237|2539|3157|3312|3320|3838|4171|4172|4173|4175|5111|5216|5709|6470|6625|7277|10212|10383|10598|11338	ACTN4|ANXA6|CALR|FASN|FDPS|FEN1|G6PD|HMGCS1|HSPA8|HSP90AA1|KPNA2|MCM2|MCM3|MCM4|MCM6|PCNA|PFN1|PSMD3|SHMT1|SNRNP70|TUBA4A|DDX39A|TUBB4B|AHSA1|U2AF2
COVID008	RNA_Blanco-Melo_A549_Up	300	RNA-seq, A549, SARS-CoV-2 vs uninfected, 9h: Imbalanced host response to SARS-CoV-2 drives development of COVID-19 {https://www.cell.com/pb-assets/products/coronavirus/CELL_CELL-D-20-00985.pdf}	6	-0.06	440|2617|4673|8565|11260|26227	ASNS|GARS1|NAP1L1|YARS1|XPOT|PHGDH
COVID009	RNA_Blanco-Melo_A549-ACE2_Down	207	RNA-seq, A549 w/ exogenous ACE2, SARS-CoV-2 vs uninfected, 9h: Imbalanced host response to SARS-CoV-2 drives development of COVID-19 {https://www.cell.com/pb-assets/products/coronavirus/CELL_CELL-D-20-00985.pdf}	9	-0.81	81|191|832|2224|2539|7277|7430|7431|10072	ACTN4|AHCY|CAPZB|FDPS|G6PD|TUBA4A|EZR|VIM|DPP3
COVID010	RNA_Blanco-Melo_A549-ACE2_Up	300	RNA-seq, A549 w/ exogenous ACE2, SARS-CoV-2 vs uninfected, 9h: Imbalanced host response to SARS-CoV-2 drives development of COVID-19 {https://www.cell.com/pb-assets/products/coronavirus/CELL_CELL-D-20-00985.pdf}	1	-0.00	8349	H2BC21
COVID011	RNA_Blanco-Melo_A549-ACE2-ruxolitinib_Down	233	RNA-seq, A549 w/ exogenous ACE2, SARS-CoV-2 and ruxolitinib vs SARS-CoV-2, 9h: Imbalanced host response to SARS-CoV-2 drives development of COVID-19 {https://www.cell.com/pb-assets/products/coronavirus/CELL_CELL-D-20-00985.pdf}	3	-0.01	5696|5698|7453	PSMB8|PSMB9|WARS1
COVID015	RNA_Blanco-Melo_Calu-3_Down	300	RNA-seq, Calu-3, SARS-CoV-2 vs uninfected, 9h: Imbalanced host response to SARS-CoV-2 drives development of COVID-19 {https://www.cell.com/pb-assets/products/coronavirus/CELL_CELL-D-20-00985.pdf}	21	-3.71	2194|2224|2237|3182|3312|3838|4172|4173|4175|4830|5216|5691|5902|6427|6470|10072|10383|10726|10856|79077|81892	FASN|FDPS|FEN1|HNRNPAB|HSPA8|KPNA2|MCM3|MCM4|MCM6|NME1|PFN1|PSMB3|RANBP1|SRSF2|SHMT1|DPP3|TUBB4B|NUDC|RUVBL2|DCTPP1|SLIRP
COVID016	RNA_Blanco-Melo_Calu-3_Up	300	RNA-seq, Calu-3, SARS-CoV-2 vs uninfected, 9h: Imbalanced host response to SARS-CoV-2 drives development of COVID-19 {https://www.cell.com/pb-assets/products/coronavirus/CELL_CELL-D-20-00985.pdf}	4	-0.01	440|2617|5272|7453	ASNS|GARS1|SERPINB9|WARS1
COVID017	RNA_Blanco-Melo_Lung_Down	259	RNA-seq, Lung, SARS-CoV-2 vs uninfected, post-mortem: Imbalanced host response to SARS-CoV-2 drives development of COVID-19 {https://www.cell.com/pb-assets/products/coronavirus/CELL_CELL-D-20-00985.pdf}	4	-0.02	60|3936|5272|8349	ACTB|LCP1|SERPINB9|H2BC21
COVID018	RNA_Blanco-Melo_Lung_Up	83	RNA-seq, Lung, SARS-CoV-2 vs uninfected, post-mortem: Imbalanced host response to SARS-CoV-2 drives development of COVID-19 {https://www.cell.com/pb-assets/products/coronavirus/CELL_CELL-D-20-00985.pdf}	4	-0.65	7277|10383|10694|11140	TUBA4A|TUBB4B|CCT8|CDC37
COVID022	RNA_Keller_B-cells-CD21pos_infection_Up	269	RNA-seq, B cells, SARS-CoV-2 (CD21+) vs uninfected (CD21+): Gene expression in CD21low and CD21pos B cells from CVID patients	3	-0.01	5698|7453|8565	PSMB9|WARS1|YARS1
COVID023	RNA_Keller_B-cells-Infected_CD21pos_Down	278	RNA-seq, B cells, SARS-CoV-2 (CD21+) vs SARS-CoV-2 (CD21 low): Gene expression in CD21low and CD21pos B cells from CVID patients	2	-0.00	2937|7533	GSS|YWHAH
COVID024	RNA_Keller_B-cells-Infected_CD21pos_Up	300	RNA-seq, B cells, SARS-CoV-2 (CD21+) vs SARS-CoV-2 (CD21 low): Gene expression in CD21low and CD21pos B cells from CVID patients	1	-0.00	8115	TCL1A
COVID025	RNA_Lamers_intestinal-organoid_differentiated_Down	46	RNA-seq, intestinal organoid (differentiation medium), SARS-CoV-2 vs uninfected, 60h: SARS-CoV-2 productively infects human gut enterocytes {https://science.sciencemag.org/content/early/2020/04/30/science.abc1669.long}	2	-0.41	230|3939	ALDOC|LDHA
COVID027	RNA_Lamers_intestinal-organoid_expansion_Down	264	RNA-seq, intestinal-organoid (expansion medium), SARS-CoV-2 vs uninfected, 60h: SARS-CoV-2 productively infects human gut enterocytes {https://science.sciencemag.org/content/early/2020/04/30/science.abc1669.long}	7	-0.18	226|230|2026|2664|3006|3939|30001	ALDOA|ALDOC|ENO2|GDI1|H1-2|LDHA|ERO1A
COVID028	RNA_Lamers_intestinal-organoid_expansion_Up	167	RNA-seq, intestinal-organoid (expansion medium), SARS-CoV-2 vs uninfected, 60h: SARS-CoV-2 productively infects human gut enterocytes {https://science.sciencemag.org/content/early/2020/04/30/science.abc1669.long}	9	-1.25	3312|4172|4830|5111|5707|5721|6427|7168|84790	HSPA8|MCM3|NME1|PCNA|PSMD1|PSME2|SRSF2|TPM1|TUBA1C
COVID029	RNA_Liao_BALF-mild_Down	300	RNA-seq, BALF, SARS-CoV-2 (mild) vs uninfected: The landscape of lung bronchoalveolar immune cells in COVID-19 revealed by single-cell RNA sequencing {https://www.medrxiv.org/content/10.1101/2020.02.23.20026690v1}	8	-0.18	3187|3646|4673|5682|5683|6138|7532|10330	HNRNPH1|EIF3E|NAP1L1|PSMA1|PSMA2|RPL15|YWHAG|CNPY2
COVID030	RNA_Liao_BALF-mild_Up	300	RNA-seq, BALF, SARS-CoV-2 (mild) vs uninfected: The landscape of lung bronchoalveolar immune cells in COVID-19 revealed by single-cell RNA sequencing {https://www.medrxiv.org/content/10.1101/2020.02.23.20026690v1}	1	-0.00	56616	DIABLO
COVID031	RNA_Liao_BALF-severe_Down	300	RNA-seq, BALF, SARS-CoV-2 (severe) vs uninfected: The landscape of lung bronchoalveolar immune cells in COVID-19 revealed by single-cell RNA sequencing {https://www.medrxiv.org/content/10.1101/2020.02.23.20026690v1}	2	-0.00	3646|5683	EIF3E|PSMA2
COVID032	RNA_Liao_BALF-severe_Up	300	RNA-seq, BALF, SARS-CoV-2 (severe) vs uninfected: The landscape of lung bronchoalveolar immune cells in COVID-19 revealed by single-cell RNA sequencing {https://www.medrxiv.org/content/10.1101/2020.02.23.20026690v1}	2	-0.00	10381|56616	TUBB3|DIABLO
COVID034	RNA_Liao_BALF-severe-vs-mild_Up	300	RNA-seq, BALF, SARS-CoV-2 (severe) vs SARS-CoV-2 (mild): The landscape of lung bronchoalveolar immune cells in COVID-19 revealed by single-cell RNA sequencing {https://www.medrxiv.org/content/10.1101/2020.02.23.20026690v1}	2	-0.00	7171|10381	TPM4|TUBB3
COVID240	RNA_Lieberman_Nasopharynx_High_vs_Low_Down	188	RNA-seq, Nasopharynx, SARS-CoV-2 High Viral Load vs SARS-CoV-2 Low Viral Load: In vivo antiviral host response to SARS-CoV-2 by viral load, sex, and age {https://www.biorxiv.org/content/10.1101/2020.06.22.165225v1 }	4	-0.09	2597|5777|6138|26986	GAPDH|PTPN6|RPL15|PABPC1
COVID241	RNA_Lieberman_Nasopharynx_High_vs_Low_Up	173	RNA-seq, Nasopharynx, SARS-CoV-2 High Viral Load vs SARS-CoV-2 Low Viral Load: In vivo antiviral host response to SARS-CoV-2 by viral load, sex, and age {https://www.biorxiv.org/content/10.1101/2020.06.22.165225v1 }	4	-0.12	3309|3312|3320|7453	HSPA5|HSPA8|HSP90AA1|WARS1
COVID238	RNA_Lieberman_Nasopharynx_Infected_vs_Neg_Down	42	RNA-seq, Nasopharynx, SARS-CoV-2 vs Negative: In vivo antiviral host response to SARS-CoV-2 by viral load, sex, and age {https://www.biorxiv.org/content/10.1101/2020.06.22.165225v1 }	7	-3.72	801|1915|1938|2597|6138|6175|6189	CALM1|EEF1A1|EEF2|GAPDH|RPL15|RPLP0|RPS3A
COVID239	RNA_Lieberman_Nasopharynx_Infected_vs_Neg_Up	41	RNA-seq, Nasopharynx, SARS-CoV-2 vs Negative: In vivo antiviral host response to SARS-CoV-2 by viral load, sex, and age {https://www.biorxiv.org/content/10.1101/2020.06.22.165225v1 }	1	-0.15	7453	WARS1
COVID243	RNA_Riva_Vero-E6_24h_Up	300	RNA-seq, Vero-E6, SARS-CoV-2 vs Control, 24h: Discovery of SARS-CoV-2 antiviral drugs through large-scale compound repurposing {https://www.nature.com/articles/s41586-020-2577-1}	2	-0.00	1938|8340	EEF2|H2BC13
COVID186	RNA_Stukalov_A549-ACE2_12h_Down	18	RNA-seq, A549-ACE2, SARS-CoV-2 vs Mock, 12h: Multi-level proteomics reveals host-perturbation strategies of SARS-CoV-2 and SARS-CoV {https://www.biorxiv.org/content/10.1101/2020.06.17.156455v1}	1	-0.38	26227	PHGDH
COVID188	RNA_Stukalov_A549-ACE2_18h_Down	32	RNA-seq, A549-ACE2, SARS-CoV-2 vs Mock, 18h: Multi-level proteomics reveals host-perturbation strategies of SARS-CoV-2 and SARS-CoV {https://www.biorxiv.org/content/10.1101/2020.06.17.156455v1}	1	-0.21	26227	PHGDH
COVID190	RNA_Stukalov_A549-ACE2_24h_Down	38	RNA-seq, A549-ACE2, SARS-CoV-2 vs Mock, 24h: Multi-level proteomics reveals host-perturbation strategies of SARS-CoV-2 and SARS-CoV {https://www.biorxiv.org/content/10.1101/2020.06.17.156455v1}	1	-0.17	26227	PHGDH
COVID192	RNA_Stukalov_A549-ACE2_30h_Down	97	RNA-seq, A549-ACE2, SARS-CoV-2 vs Mock, 30h: Multi-level proteomics reveals host-perturbation strategies of SARS-CoV-2 and SARS-CoV {https://www.biorxiv.org/content/10.1101/2020.06.17.156455v1}	1	-0.02	26227	PHGDH
COVID193	RNA_Stukalov_A549-ACE2_30h_Up	300	RNA-seq, A549-ACE2, SARS-CoV-2 vs Mock, 30h: Multi-level proteomics reveals host-perturbation strategies of SARS-CoV-2 and SARS-CoV {https://www.biorxiv.org/content/10.1101/2020.06.17.156455v1}	3	-0.00	3192|8349|9991	HNRNPU|H2BC21|PTBP3
COVID196	RNA_Stukalov_A549-ACE2_6h_Down	15	RNA-seq, A549-ACE2, SARS-CoV-2 vs Mock, 6h: Multi-level proteomics reveals host-perturbation strategies of SARS-CoV-2 and SARS-CoV {https://www.biorxiv.org/content/10.1101/2020.06.17.156455v1}	1	-0.44	26227	PHGDH
COVID036	RNA_Sun_Calu-3_0h_Up	300	RNA-seq, Calu-3, SARS-CoV-2 vs uninfected, 0h: Comparative transcriptome analysis reveals the intensive early-stage responses of host cells to SARS-CoV-2 infection {https://www.biorxiv.org/content/10.1101/2020.04.30.071274v1}	2	-0.00	5272|5687	SERPINB9|PSMA6
COVID037	RNA_Sun_Calu-3_12h_Down	300	RNA-seq, Calu-3, SARS-CoV-2 vs uninfected, 12h: Comparative transcriptome analysis reveals the intensive early-stage responses of host cells to SARS-CoV-2 infection {https://www.biorxiv.org/content/10.1101/2020.04.30.071274v1}	55	-28.21	60|81|191|308|506|801|811|1192|1915|2237|2739|2923|3146|3838|3945|4172|4173|4175|4677|5036|5052|5111|5216|5688|5691|5695|5902|6230|6427|6633|6634|6727|7170|7171|7184|7277|7296|7411|7430|7431|7531|7879|8125|8668|9601|10109|10487|10606|10935|10971|23193|79077|84790|94239|203068	ACTB|ACTN4|AHCY|ANXA5|ATP5F1B|CALM1|CALR|CLIC1|EEF1A1|FEN1|GLO1|PDIA3|HMGB1|KPNA2|LDHB|MCM3|MCM4|MCM6|NARS1|PA2G4|PRDX1|PCNA|PFN1|PSMA7|PSMB3|PSMB7|RANBP1|RPS25|SRSF2|SNRPD2|SNRPD3|SRP14|TPM3|TPM4|HSP90B1|TUBA4A|TXNRD1|VBP1|EZR|VIM|YWHAE|RAB7A|ANP32A|EIF3I|PDIA4|ARPC2|CAP1|PAICS|PRDX3|YWHAQ|GANAB|DCTPP1|TUBA1C|H2AZ2|TUBB
COVID039	RNA_Sun_Calu-3_24h_Down	300	RNA-seq, Calu-3, SARS-CoV-2 vs uninfected, 24h: Comparative transcriptome analysis reveals the intensive early-stage responses of host cells to SARS-CoV-2 infection {https://www.biorxiv.org/content/10.1101/2020.04.30.071274v1}	56	-29.16	60|506|801|811|908|1192|1434|1915|1933|2665|2739|2923|3146|3185|3326|3329|3838|3939|3945|4076|4172|4173|4175|4666|4677|4869|6138|6146|6175|6201|6230|6233|6418|6950|7168|7170|7171|7184|7296|7430|7520|7529|7534|8125|10109|10130|10487|10576|10606|10694|10935|10971|11051|25814|51727|203068	ACTB|ATP5F1B|CALM1|CALR|CCT6A|CLIC1|CSE1L|EEF1A1|EEF1B2|GDI2|GLO1|PDIA3|HMGB1|HNRNPF|HSP90AB1|HSPD1|KPNA2|LDHA|LDHB|CAPRIN1|MCM3|MCM4|MCM6|NACA|NARS1|NPM1|RPL15|RPL22|RPLP0|RPS7|RPS25|RPS27A|SET|TCP1|TPM1|TPM3|TPM4|HSP90B1|TXNRD1|EZR|XRCC5|YWHAB|YWHAZ|ANP32A|ARPC2|PDIA6|CAP1|CCT2|PAICS|CCT8|PRDX3|YWHAQ|NUDT21|ATXN10|CMPK1|TUBB
COVID040	RNA_Sun_Calu-3_24h_Up	300	RNA-seq, Calu-3, SARS-CoV-2 vs uninfected, 24h: Comparative transcriptome analysis reveals the intensive early-stage responses of host cells to SARS-CoV-2 infection {https://www.biorxiv.org/content/10.1101/2020.04.30.071274v1}	1	-0.00	3183	HNRNPC
COVID041	RNA_Sun_Calu-3_7h_Down	11	RNA-seq, Calu-3, SARS-CoV-2 vs uninfected, 7h: Comparative transcriptome analysis reveals the intensive early-stage responses of host cells to SARS-CoV-2 infection {https://www.biorxiv.org/content/10.1101/2020.04.30.071274v1}	1	-0.55	26227	PHGDH
COVID203	RNA_Vanderheiden_pHAE_48h_Up	155	RNA-seq, pHAE, SARS-CoV-2 vs Mock, 48h: Type I and Type III IFN Restrict SARS-CoV-2 Infection of Human Airway Epithelial Cultures {https://www.biorxiv.org/content/10.1101/2020.05.19.105437v1}	3	-0.08	11151|26227|345651	CORO1A|PHGDH|ACTBL2
COVID336	RNA_Wilk_B-cells_patient-C1A-mild_Down	60	scRNA-seq, B cells, SARS-CoV-2 vs Healthy, 9d post onset: A single-cell atlas of the peripheral immune response to severe COVID-19 {https://www.medrxiv.org/content/10.1101/2020.04.17.20069930v1.full.pdf}	10	-5.08	1915|1933|1938|4666|4673|8115|8663|10097|23075|26986	EEF1A1|EEF1B2|EEF2|NACA|NAP1L1|TCL1A|EIF3C|ACTR2|SWAP70|PABPC1
COVID335	RNA_Wilk_B-cells_patient-C1A-mild_Up	63	scRNA-seq, B cells, SARS-CoV-2 vs Healthy, 9d post onset: A single-cell atlas of the peripheral immune response to severe COVID-19 {https://www.medrxiv.org/content/10.1101/2020.04.17.20069930v1.full.pdf}	8	-3.33	811|2923|3309|5034|7184|9601|10130|51237	CALR|PDIA3|HSPA5|P4HB|HSP90B1|PDIA4|PDIA6|MZB1
COVID338	RNA_Wilk_B-cells_patient-C1B-severe_Down	76	scRNA-seq, B cells, SARS-CoV-2 vs Healthy, 11d post onset: A single-cell atlas of the peripheral immune response to severe COVID-19 {https://www.medrxiv.org/content/10.1101/2020.04.17.20069930v1.full.pdf}	9	-3.45	1655|1915|1936|1938|4666|4673|7430|23075|26986	DDX5|EEF1A1|EEF1D|EEF2|NACA|NAP1L1|EZR|SWAP70|PABPC1
COVID337	RNA_Wilk_B-cells_patient-C1B-severe_Up	104	scRNA-seq, B cells, SARS-CoV-2 vs Healthy, 11d post onset: A single-cell atlas of the peripheral immune response to severe COVID-19 {https://www.medrxiv.org/content/10.1101/2020.04.17.20069930v1.full.pdf}	11	-3.65	811|3309|3939|5034|7184|7415|7431|7453|9601|10130|51237	CALR|HSPA5|LDHA|P4HB|HSP90B1|VCP|VIM|WARS1|PDIA4|PDIA6|MZB1
COVID340	RNA_Wilk_B-cells_patient-C2_Down	19	scRNA-seq, B cells, SARS-CoV-2 vs Healthy, 16d post onset: A single-cell atlas of the peripheral immune response to severe COVID-19 {https://www.medrxiv.org/content/10.1101/2020.04.17.20069930v1.full.pdf}	3	-1.77	1915|1936|3312	EEF1A1|EEF1D|HSPA8
COVID339	RNA_Wilk_B-cells_patient-C2_Up	34	scRNA-seq, B cells, SARS-CoV-2 vs Healthy, 16d post onset: A single-cell atlas of the peripheral immune response to severe COVID-19 {https://www.medrxiv.org/content/10.1101/2020.04.17.20069930v1.full.pdf}	6	-3.39	811|3309|7184|9601|10130|51237	CALR|HSPA5|HSP90B1|PDIA4|PDIA6|MZB1
COVID342	RNA_Wilk_B-cells_patient-C3_Down	28	scRNA-seq, B cells, SARS-CoV-2 vs Healthy, 9d post onset: A single-cell atlas of the peripheral immune response to severe COVID-19 {https://www.medrxiv.org/content/10.1101/2020.04.17.20069930v1.full.pdf}	1	-0.25	1915	EEF1A1
COVID341	RNA_Wilk_B-cells_patient-C3_Up	82	scRNA-seq, B cells, SARS-CoV-2 vs Healthy, 9d post onset: A single-cell atlas of the peripheral immune response to severe COVID-19 {https://www.medrxiv.org/content/10.1101/2020.04.17.20069930v1.full.pdf}	18	-10.78	811|2597|2923|3309|3312|3320|3326|3329|3939|5034|7184|7415|7431|7531|9601|10130|10808|51237	CALR|GAPDH|PDIA3|HSPA5|HSPA8|HSP90AA1|HSP90AB1|HSPD1|LDHA|P4HB|HSP90B1|VCP|VIM|YWHAE|PDIA4|PDIA6|HSPH1|MZB1
COVID344	RNA_Wilk_B-cells_patient-C4_Down	169	scRNA-seq, B cells, SARS-CoV-2 vs Healthy, 9d post onset: A single-cell atlas of the peripheral immune response to severe COVID-19 {https://www.medrxiv.org/content/10.1101/2020.04.17.20069930v1.full.pdf}	14	-3.36	989|1655|1915|1933|1936|1938|4666|4673|7430|8115|8665|9987|23075|26986	SEPTIN7|DDX5|EEF1A1|EEF1B2|EEF1D|EEF2|NACA|NAP1L1|EZR|TCL1A|EIF3F|HNRNPDL|SWAP70|PABPC1
COVID343	RNA_Wilk_B-cells_patient-C4_Up	121	scRNA-seq, B cells, SARS-CoV-2 vs Healthy, 9d post onset: A single-cell atlas of the peripheral immune response to severe COVID-19 {https://www.medrxiv.org/content/10.1101/2020.04.17.20069930v1.full.pdf}	15	-5.63	60|811|1213|2597|3309|3329|3939|5034|7184|7415|7453|9601|10130|27044|51237	ACTB|CALR|CLTC|GAPDH|HSPA5|HSPD1|LDHA|P4HB|HSP90B1|VCP|WARS1|PDIA4|PDIA6|SND1|MZB1
COVID346	RNA_Wilk_B-cells_patient-C5_Down	181	scRNA-seq, B cells, SARS-CoV-2 vs Healthy, 15d post onset: A single-cell atlas of the peripheral immune response to severe COVID-19 {https://www.medrxiv.org/content/10.1101/2020.04.17.20069930v1.full.pdf}	14	-3.06	989|1655|1915|1933|1936|1938|4666|4673|7430|8115|8665|9987|23075|26986	SEPTIN7|DDX5|EEF1A1|EEF1B2|EEF1D|EEF2|NACA|NAP1L1|EZR|TCL1A|EIF3F|HNRNPDL|SWAP70|PABPC1
COVID345	RNA_Wilk_B-cells_patient-C5_Up	116	scRNA-seq, B cells, SARS-CoV-2 vs Healthy, 15d post onset: A single-cell atlas of the peripheral immune response to severe COVID-19 {https://www.medrxiv.org/content/10.1101/2020.04.17.20069930v1.full.pdf}	19	-9.03	811|2597|2923|3309|3312|3329|3939|5034|5479|5721|7150|7184|7415|7453|7531|9601|10130|27044|51237	CALR|GAPDH|PDIA3|HSPA5|HSPA8|HSPD1|LDHA|P4HB|PPIB|PSME2|TOP1|HSP90B1|VCP|WARS1|YWHAE|PDIA4|PDIA6|SND1|MZB1
COVID348	RNA_Wilk_B-cells_patient-C6_Down	33	scRNA-seq, B cells, SARS-CoV-2 vs Healthy, 2d post onset: A single-cell atlas of the peripheral immune response to severe COVID-19 {https://www.medrxiv.org/content/10.1101/2020.04.17.20069930v1.full.pdf}	6	-3.47	1655|1915|1938|4673|23075|26986	DDX5|EEF1A1|EEF2|NAP1L1|SWAP70|PABPC1
COVID347	RNA_Wilk_B-cells_patient-C6_Up	110	scRNA-seq, B cells, SARS-CoV-2 vs Healthy, 2d post onset: A single-cell atlas of the peripheral immune response to severe COVID-19 {https://www.medrxiv.org/content/10.1101/2020.04.17.20069930v1.full.pdf}	7	-1.37	87|2597|3068|3939|5034|6888|8895	ACTN1|GAPDH|HDGF|LDHA|P4HB|TALDO1|CPNE3
COVID350	RNA_Wilk_B-cells_patient-C7_Down	39	scRNA-seq, B cells, SARS-CoV-2 vs Healthy, 12d post onset: A single-cell atlas of the peripheral immune response to severe COVID-19 {https://www.medrxiv.org/content/10.1101/2020.04.17.20069930v1.full.pdf}	3	-0.98	1655|3181|23075	DDX5|HNRNPA2B1|SWAP70
COVID245	RNA_Wilk_CD14+Monocytes_patient-C1A-mild_Down	55	scRNA-seq, CD14+ Monocytes, SARS-CoV-2 vs Healthy, 9d post onset: A single-cell atlas of the peripheral immune response to severe COVID-19 {https://www.medrxiv.org/content/10.1101/2020.04.17.20069930v1.full.pdf}	7	-2.98	1915|1938|4666|4673|8663|26986|51386	EEF1A1|EEF2|NACA|NAP1L1|EIF3C|PABPC1|EIF3L
COVID244	RNA_Wilk_CD14+Monocytes_patient-C1A-mild_Up	80	scRNA-seq, CD14+ Monocytes, SARS-CoV-2 vs Healthy, 9d post onset: A single-cell atlas of the peripheral immune response to severe COVID-19 {https://www.medrxiv.org/content/10.1101/2020.04.17.20069930v1.full.pdf}	3	-0.38	801|3936|7170	CALM1|LCP1|TPM3
COVID247	RNA_Wilk_CD14+Monocytes_patient-C1B-severe_Down	58	scRNA-seq, CD14+ Monocytes, SARS-CoV-2 vs Healthy, 11d post onset: A single-cell atlas of the peripheral immune response to severe COVID-19 {https://www.medrxiv.org/content/10.1101/2020.04.17.20069930v1.full.pdf}	8	-3.58	1915|1938|3312|3326|4673|8663|26986|51386	EEF1A1|EEF2|HSPA8|HSP90AB1|NAP1L1|EIF3C|PABPC1|EIF3L
COVID246	RNA_Wilk_CD14+Monocytes_patient-C1B-severe_Up	77	scRNA-seq, CD14+ Monocytes, SARS-CoV-2 vs Healthy, 11d post onset: A single-cell atlas of the peripheral immune response to severe COVID-19 {https://www.medrxiv.org/content/10.1101/2020.04.17.20069930v1.full.pdf}	5	-1.13	60|2289|3936|3939|10487	ACTB|FKBP5|LCP1|LDHA|CAP1
COVID249	RNA_Wilk_CD14+Monocytes_patient-C2_Down	62	scRNA-seq, CD14+ Monocytes, SARS-CoV-2 vs Healthy, 16d post onset: A single-cell atlas of the peripheral immune response to severe COVID-19 {https://www.medrxiv.org/content/10.1101/2020.04.17.20069930v1.full.pdf}	7	-2.67	1915|1938|3312|3326|4666|4673|26986	EEF1A1|EEF2|HSPA8|HSP90AB1|NACA|NAP1L1|PABPC1
COVID248	RNA_Wilk_CD14+Monocytes_patient-C2_Up	63	scRNA-seq, CD14+ Monocytes, SARS-CoV-2 vs Healthy, 16d post onset: A single-cell atlas of the peripheral immune response to severe COVID-19 {https://www.medrxiv.org/content/10.1101/2020.04.17.20069930v1.full.pdf}	4	-0.95	60|3939|7170|7431	ACTB|LDHA|TPM3|VIM
COVID251	RNA_Wilk_CD14+Monocytes_patient-C3_Down	58	scRNA-seq, CD14+ Monocytes, SARS-CoV-2 vs Healthy, 9d post onset: A single-cell atlas of the peripheral immune response to severe COVID-19 {https://www.medrxiv.org/content/10.1101/2020.04.17.20069930v1.full.pdf}	5	-1.57	1655|1915|1938|4673|26986	DDX5|EEF1A1|EEF2|NAP1L1|PABPC1
COVID250	RNA_Wilk_CD14+Monocytes_patient-C3_Up	51	scRNA-seq, CD14+ Monocytes, SARS-CoV-2 vs Healthy, 9d post onset: A single-cell atlas of the peripheral immune response to severe COVID-19 {https://www.medrxiv.org/content/10.1101/2020.04.17.20069930v1.full.pdf}	4	-1.21	60|801|3320|7170	ACTB|CALM1|HSP90AA1|TPM3
COVID253	RNA_Wilk_CD14+Monocytes_patient-C4_Down	97	scRNA-seq, CD14+ Monocytes, SARS-CoV-2 vs Healthy, 9d post onset: A single-cell atlas of the peripheral immune response to severe COVID-19 {https://www.medrxiv.org/content/10.1101/2020.04.17.20069930v1.full.pdf}	8	-2.13	1915|1938|1983|4666|4673|8663|26986|51386	EEF1A1|EEF2|EIF5|NACA|NAP1L1|EIF3C|PABPC1|EIF3L
COVID252	RNA_Wilk_CD14+Monocytes_patient-C4_Up	78	scRNA-seq, CD14+ Monocytes, SARS-CoV-2 vs Healthy, 9d post onset: A single-cell atlas of the peripheral immune response to severe COVID-19 {https://www.medrxiv.org/content/10.1101/2020.04.17.20069930v1.full.pdf}	5	-1.11	60|811|2597|3936|8826	ACTB|CALR|GAPDH|LCP1|IQGAP1
COVID255	RNA_Wilk_CD14+Monocytes_patient-C5_Down	142	scRNA-seq, CD14+ Monocytes, SARS-CoV-2 vs Healthy, 15d post onset: A single-cell atlas of the peripheral immune response to severe COVID-19 {https://www.medrxiv.org/content/10.1101/2020.04.17.20069930v1.full.pdf}	6	-0.63	1915|1938|4666|4673|26986|51386	EEF1A1|EEF2|NACA|NAP1L1|PABPC1|EIF3L
COVID254	RNA_Wilk_CD14+Monocytes_patient-C5_Up	104	scRNA-seq, CD14+ Monocytes, SARS-CoV-2 vs Healthy, 15d post onset: A single-cell atlas of the peripheral immune response to severe COVID-19 {https://www.medrxiv.org/content/10.1101/2020.04.17.20069930v1.full.pdf}	16	-7.29	60|309|801|811|2597|2923|3309|3312|3320|3326|3939|7170|7171|7184|7532|10487	ACTB|ANXA6|CALM1|CALR|GAPDH|PDIA3|HSPA5|HSPA8|HSP90AA1|HSP90AB1|LDHA|TPM3|TPM4|HSP90B1|YWHAG|CAP1
COVID257	RNA_Wilk_CD14+Monocytes_patient-C6_Down	86	scRNA-seq, CD14+ Monocytes, SARS-CoV-2 vs Healthy, 2d post onset: A single-cell atlas of the peripheral immune response to severe COVID-19 {https://www.medrxiv.org/content/10.1101/2020.04.17.20069930v1.full.pdf}	11	-4.41	1655|1915|1933|1938|3326|4673|4691|8663|9987|26986|51386	DDX5|EEF1A1|EEF1B2|EEF2|HSP90AB1|NAP1L1|NCL|EIF3C|HNRNPDL|PABPC1|EIF3L
COVID256	RNA_Wilk_CD14+Monocytes_patient-C6_Up	154	scRNA-seq, CD14+ Monocytes, SARS-CoV-2 vs Healthy, 2d post onset: A single-cell atlas of the peripheral immune response to severe COVID-19 {https://www.medrxiv.org/content/10.1101/2020.04.17.20069930v1.full.pdf}	14	-3.78	60|309|1213|2289|2597|3939|7170|7171|7430|7532|8826|10096|10097|10487	ACTB|ANXA6|CLTC|FKBP5|GAPDH|LDHA|TPM3|TPM4|EZR|YWHAG|IQGAP1|ACTR3|ACTR2|CAP1
COVID259	RNA_Wilk_CD14+Monocytes_patient-C7_Down	33	scRNA-seq, CD14+ Monocytes, SARS-CoV-2 vs Healthy, 12d post onset: A single-cell atlas of the peripheral immune response to severe COVID-19 {https://www.medrxiv.org/content/10.1101/2020.04.17.20069930v1.full.pdf}	3	-1.15	1655|1938|26986	DDX5|EEF2|PABPC1
COVID258	RNA_Wilk_CD14+Monocytes_patient-C7_Up	32	scRNA-seq, CD14+ Monocytes, SARS-CoV-2 vs Healthy, 12d post onset: A single-cell atlas of the peripheral immune response to severe COVID-19 {https://www.medrxiv.org/content/10.1101/2020.04.17.20069930v1.full.pdf}	1	-0.21	7453	WARS1
COVID261	RNA_Wilk_CD16+Monocytes_patient-C1A-mild_Down	17	scRNA-seq, CD16+ Monocytes, SARS-CoV-2 vs Healthy, 9d post onset: A single-cell atlas of the peripheral immune response to severe COVID-19 {https://www.medrxiv.org/content/10.1101/2020.04.17.20069930v1.full.pdf}	4	-2.90	1915|1938|4673|26986	EEF1A1|EEF2|NAP1L1|PABPC1
COVID263	RNA_Wilk_CD16+Monocytes_patient-C1B-severe_Down	12	scRNA-seq, CD16+ Monocytes, SARS-CoV-2 vs Healthy, 11d post onset: A single-cell atlas of the peripheral immune response to severe COVID-19 {https://www.medrxiv.org/content/10.1101/2020.04.17.20069930v1.full.pdf}	5	-4.86	1915|1938|4673|8663|26986	EEF1A1|EEF2|NAP1L1|EIF3C|PABPC1
COVID265	RNA_Wilk_CD16+Monocytes_patient-C3_Down	1	scRNA-seq, CD16+ Monocytes, SARS-CoV-2 vs Healthy, 9d post onset: A single-cell atlas of the peripheral immune response to severe COVID-19 {https://www.medrxiv.org/content/10.1101/2020.04.17.20069930v1.full.pdf}	1	-1.53	4673	NAP1L1
COVID264	RNA_Wilk_CD16+Monocytes_patient-C3_Up	39	scRNA-seq, CD16+ Monocytes, SARS-CoV-2 vs Healthy, 9d post onset: A single-cell atlas of the peripheral immune response to severe COVID-19 {https://www.medrxiv.org/content/10.1101/2020.04.17.20069930v1.full.pdf}	2	-0.50	3320|10808	HSP90AA1|HSPH1
COVID267	RNA_Wilk_CD16+Monocytes_patient-C4_Down	16	scRNA-seq, CD16+ Monocytes, SARS-CoV-2 vs Healthy, 9d post onset: A single-cell atlas of the peripheral immune response to severe COVID-19 {https://www.medrxiv.org/content/10.1101/2020.04.17.20069930v1.full.pdf}	5	-4.16	1915|1938|4666|4673|26986	EEF1A1|EEF2|NACA|NAP1L1|PABPC1
COVID269	RNA_Wilk_CD16+Monocytes_patient-C5_Down	6	scRNA-seq, CD16+ Monocytes, SARS-CoV-2 vs Healthy, 15d post onset: A single-cell atlas of the peripheral immune response to severe COVID-19 {https://www.medrxiv.org/content/10.1101/2020.04.17.20069930v1.full.pdf}	3	-3.33	1915|4673|26986	EEF1A1|NAP1L1|PABPC1
COVID268	RNA_Wilk_CD16+Monocytes_patient-C5_Up	100	scRNA-seq, CD16+ Monocytes, SARS-CoV-2 vs Healthy, 15d post onset: A single-cell atlas of the peripheral immune response to severe COVID-19 {https://www.medrxiv.org/content/10.1101/2020.04.17.20069930v1.full.pdf}	1	-0.02	7171	TPM4
COVID272	RNA_Wilk_CD16+Monocytes_patient-C7_Down	27	scRNA-seq, CD16+ Monocytes, SARS-CoV-2 vs Healthy, 12d post onset: A single-cell atlas of the peripheral immune response to severe COVID-19 {https://www.medrxiv.org/content/10.1101/2020.04.17.20069930v1.full.pdf}	5	-3.01	1655|3181|3326|4673|26986	DDX5|HNRNPA2B1|HSP90AB1|NAP1L1|PABPC1
COVID271	RNA_Wilk_CD16+Monocytes_patient-C7_Up	26	scRNA-seq, CD16+ Monocytes, SARS-CoV-2 vs Healthy, 12d post onset: A single-cell atlas of the peripheral immune response to severe COVID-19 {https://www.medrxiv.org/content/10.1101/2020.04.17.20069930v1.full.pdf}	2	-0.75	5721|7453	PSME2|WARS1
COVID320	RNA_Wilk_CD4+T-cells_patient-C1A-mild_Down	34	scRNA-seq, CD4+ T cells, SARS-CoV-2 vs Healthy, 9d post onset: A single-cell atlas of the peripheral immune response to severe COVID-19 {https://www.medrxiv.org/content/10.1101/2020.04.17.20069930v1.full.pdf}	10	-7.55	1915|1933|1936|1938|3312|3945|4666|4673|26986|51386	EEF1A1|EEF1B2|EEF1D|EEF2|HSPA8|LDHB|NACA|NAP1L1|PABPC1|EIF3L
COVID319	RNA_Wilk_CD4+T-cells_patient-C1A-mild_Up	40	scRNA-seq, CD4+ T cells, SARS-CoV-2 vs Healthy, 9d post onset: A single-cell atlas of the peripheral immune response to severe COVID-19 {https://www.medrxiv.org/content/10.1101/2020.04.17.20069930v1.full.pdf}	2	-0.48	3309|3320	HSPA5|HSP90AA1
COVID322	RNA_Wilk_CD4+T-cells_patient-C1B-severe_Down	7	scRNA-seq, CD4+ T cells, SARS-CoV-2 vs Healthy, 11d post onset: A single-cell atlas of the peripheral immune response to severe COVID-19 {https://www.medrxiv.org/content/10.1101/2020.04.17.20069930v1.full.pdf}	1	-0.73	26986	PABPC1
COVID321	RNA_Wilk_CD4+T-cells_patient-C1B-severe_Up	13	scRNA-seq, CD4+ T cells, SARS-CoV-2 vs Healthy, 11d post onset: A single-cell atlas of the peripheral immune response to severe COVID-19 {https://www.medrxiv.org/content/10.1101/2020.04.17.20069930v1.full.pdf}	1	-0.49	3936	LCP1
COVID324	RNA_Wilk_CD4+T-cells_patient-C2_Down	10	scRNA-seq, CD4+ T cells, SARS-CoV-2 vs Healthy, 16d post onset: A single-cell atlas of the peripheral immune response to severe COVID-19 {https://www.medrxiv.org/content/10.1101/2020.04.17.20069930v1.full.pdf}	1	-0.59	3312	HSPA8
COVID323	RNA_Wilk_CD4+T-cells_patient-C2_Up	21	scRNA-seq, CD4+ T cells, SARS-CoV-2 vs Healthy, 16d post onset: A single-cell atlas of the peripheral immune response to severe COVID-19 {https://www.medrxiv.org/content/10.1101/2020.04.17.20069930v1.full.pdf}	2	-0.90	3187|6421	HNRNPH1|SFPQ
COVID325	RNA_Wilk_CD4+T-cells_patient-C3_Up	15	scRNA-seq, CD4+ T cells, SARS-CoV-2 vs Healthy, 9d post onset: A single-cell atlas of the peripheral immune response to severe COVID-19 {https://www.medrxiv.org/content/10.1101/2020.04.17.20069930v1.full.pdf}	3	-2.06	3309|3320|3326	HSPA5|HSP90AA1|HSP90AB1
COVID328	RNA_Wilk_CD4+T-cells_patient-C4_Down	31	scRNA-seq, CD4+ T cells, SARS-CoV-2 vs Healthy, 9d post onset: A single-cell atlas of the peripheral immune response to severe COVID-19 {https://www.medrxiv.org/content/10.1101/2020.04.17.20069930v1.full.pdf}	4	-1.92	1915|1933|1938|26986	EEF1A1|EEF1B2|EEF2|PABPC1
COVID327	RNA_Wilk_CD4+T-cells_patient-C4_Up	24	scRNA-seq, CD4+ T cells, SARS-CoV-2 vs Healthy, 9d post onset: A single-cell atlas of the peripheral immune response to severe COVID-19 {https://www.medrxiv.org/content/10.1101/2020.04.17.20069930v1.full.pdf}	3	-1.50	60|811|3936	ACTB|CALR|LCP1
COVID330	RNA_Wilk_CD4+T-cells_patient-C5_Down	32	scRNA-seq, CD4+ T cells, SARS-CoV-2 vs Healthy, 15d post onset: A single-cell atlas of the peripheral immune response to severe COVID-19 {https://www.medrxiv.org/content/10.1101/2020.04.17.20069930v1.full.pdf}	5	-2.66	1915|1933|1938|3945|26986	EEF1A1|EEF1B2|EEF2|LDHB|PABPC1
COVID332	RNA_Wilk_CD4+T-cells_patient-C6_Down	12	scRNA-seq, CD4+ T cells, SARS-CoV-2 vs Healthy, 2d post onset: A single-cell atlas of the peripheral immune response to severe COVID-19 {https://www.medrxiv.org/content/10.1101/2020.04.17.20069930v1.full.pdf}	2	-1.33	1915|1938	EEF1A1|EEF2
COVID333	RNA_Wilk_CD4+T-cells_patient-C7_Up	8	scRNA-seq, CD4+ T cells, SARS-CoV-2 vs Healthy, 12d post onset: A single-cell atlas of the peripheral immune response to severe COVID-19 {https://www.medrxiv.org/content/10.1101/2020.04.17.20069930v1.full.pdf}	1	-0.67	3939	LDHA
COVID304	RNA_Wilk_CD8+T-cells_patient-C1A-mild_Down	22	scRNA-seq, CD8+ T cells, SARS-CoV-2 vs Healthy, 9d post onset: A single-cell atlas of the peripheral immune response to severe COVID-19 {https://www.medrxiv.org/content/10.1101/2020.04.17.20069930v1.full.pdf}	7	-5.70	1915|1933|1936|1938|3312|4666|26986	EEF1A1|EEF1B2|EEF1D|EEF2|HSPA8|NACA|PABPC1
COVID306	RNA_Wilk_CD8+T-cells_patient-C1B-severe_Down	9	scRNA-seq, CD8+ T cells, SARS-CoV-2 vs Healthy, 11d post onset: A single-cell atlas of the peripheral immune response to severe COVID-19 {https://www.medrxiv.org/content/10.1101/2020.04.17.20069930v1.full.pdf}	3	-2.74	1915|1938|26986	EEF1A1|EEF2|PABPC1
COVID308	RNA_Wilk_CD8+T-cells_patient-C2_Down	10	scRNA-seq, CD8+ T cells, SARS-CoV-2 vs Healthy, 16d post onset: A single-cell atlas of the peripheral immune response to severe COVID-19 {https://www.medrxiv.org/content/10.1101/2020.04.17.20069930v1.full.pdf}	2	-1.48	1915|1936	EEF1A1|EEF1D
COVID307	RNA_Wilk_CD8+T-cells_patient-C2_Up	10	scRNA-seq, CD8+ T cells, SARS-CoV-2 vs Healthy, 16d post onset: A single-cell atlas of the peripheral immune response to severe COVID-19 {https://www.medrxiv.org/content/10.1101/2020.04.17.20069930v1.full.pdf}	5	-5.33	60|3936|6421|7431|8826	ACTB|LCP1|SFPQ|VIM|IQGAP1
COVID309	RNA_Wilk_CD8+T-cells_patient-C3_Up	33	scRNA-seq, CD8+ T cells, SARS-CoV-2 vs Healthy, 9d post onset: A single-cell atlas of the peripheral immune response to severe COVID-19 {https://www.medrxiv.org/content/10.1101/2020.04.17.20069930v1.full.pdf}	13	-11.51	60|801|3181|3309|3312|3320|3326|3329|4173|7431|10808|10963|203068	ACTB|CALM1|HNRNPA2B1|HSPA5|HSPA8|HSP90AA1|HSP90AB1|HSPD1|MCM4|VIM|HSPH1|STIP1|TUBB
COVID312	RNA_Wilk_CD8+T-cells_patient-C4_Down	31	scRNA-seq, CD8+ T cells, SARS-CoV-2 vs Healthy, 9d post onset: A single-cell atlas of the peripheral immune response to severe COVID-19 {https://www.medrxiv.org/content/10.1101/2020.04.17.20069930v1.full.pdf}	4	-1.92	1915|1938|4666|26986	EEF1A1|EEF2|NACA|PABPC1
COVID311	RNA_Wilk_CD8+T-cells_patient-C4_Up	22	scRNA-seq, CD8+ T cells, SARS-CoV-2 vs Healthy, 9d post onset: A single-cell atlas of the peripheral immune response to severe COVID-19 {https://www.medrxiv.org/content/10.1101/2020.04.17.20069930v1.full.pdf}	3	-1.60	60|811|3936	ACTB|CALR|LCP1
COVID314	RNA_Wilk_CD8+T-cells_patient-C5_Down	45	scRNA-seq, CD8+ T cells, SARS-CoV-2 vs Healthy, 15d post onset: A single-cell atlas of the peripheral immune response to severe COVID-19 {https://www.medrxiv.org/content/10.1101/2020.04.17.20069930v1.full.pdf}	8	-4.38	1655|1915|1933|1936|1938|4666|10109|26986	DDX5|EEF1A1|EEF1B2|EEF1D|EEF2|NACA|ARPC2|PABPC1
COVID313	RNA_Wilk_CD8+T-cells_patient-C5_Up	43	scRNA-seq, CD8+ T cells, SARS-CoV-2 vs Healthy, 15d post onset: A single-cell atlas of the peripheral immune response to severe COVID-19 {https://www.medrxiv.org/content/10.1101/2020.04.17.20069930v1.full.pdf}	3	-0.88	3006|4173|203068	H1-2|MCM4|TUBB
COVID316	RNA_Wilk_CD8+T-cells_patient-C6_Down	11	scRNA-seq, CD8+ T cells, SARS-CoV-2 vs Healthy, 2d post onset: A single-cell atlas of the peripheral immune response to severe COVID-19 {https://www.medrxiv.org/content/10.1101/2020.04.17.20069930v1.full.pdf}	2	-1.40	1655|1915	DDX5|EEF1A1
COVID315	RNA_Wilk_CD8+T-cells_patient-C6_Up	41	scRNA-seq, CD8+ T cells, SARS-CoV-2 vs Healthy, 2d post onset: A single-cell atlas of the peripheral immune response to severe COVID-19 {https://www.medrxiv.org/content/10.1101/2020.04.17.20069930v1.full.pdf}	5	-2.18	2597|3939|4173|5698|5721	GAPDH|LDHA|MCM4|PSMB9|PSME2
COVID273	RNA_Wilk_Dendritic-cells_patient-C1A-mild_Up	40	scRNA-seq, Dendritic cells, SARS-CoV-2 vs Healthy, 9d post onset: A single-cell atlas of the peripheral immune response to severe COVID-19 {https://www.medrxiv.org/content/10.1101/2020.04.17.20069930v1.full.pdf}	1	-0.16	3309	HSPA5
COVID275	RNA_Wilk_Dendritic-cells_patient-C1B-severe_Up	15	scRNA-seq, Dendritic cells, SARS-CoV-2 vs Healthy, 11d post onset: A single-cell atlas of the peripheral immune response to severe COVID-19 {https://www.medrxiv.org/content/10.1101/2020.04.17.20069930v1.full.pdf}	1	-0.44	2289	FKBP5
COVID278	RNA_Wilk_Dendritic-cells_patient-C3_Up	11	scRNA-seq, Dendritic cells, SARS-CoV-2 vs Healthy, 9d post onset: A single-cell atlas of the peripheral immune response to severe COVID-19 {https://www.medrxiv.org/content/10.1101/2020.04.17.20069930v1.full.pdf}	6	-6.61	3309|3312|3320|3326|3329|10808	HSPA5|HSPA8|HSP90AA1|HSP90AB1|HSPD1|HSPH1
COVID281	RNA_Wilk_Dendritic-cells_patient-C4_Down	18	scRNA-seq, Dendritic cells, SARS-CoV-2 vs Healthy, 9d post onset: A single-cell atlas of the peripheral immune response to severe COVID-19 {https://www.medrxiv.org/content/10.1101/2020.04.17.20069930v1.full.pdf}	5	-3.89	1915|1938|7431|26986|51386	EEF1A1|EEF2|VIM|PABPC1|EIF3L
COVID283	RNA_Wilk_Dendritic-cells_patient-C5_Down	22	scRNA-seq, Dendritic cells, SARS-CoV-2 vs Healthy, 15d post onset: A single-cell atlas of the peripheral immune response to severe COVID-19 {https://www.medrxiv.org/content/10.1101/2020.04.17.20069930v1.full.pdf}	6	-4.52	1915|1933|1938|4673|26986|51386	EEF1A1|EEF1B2|EEF2|NAP1L1|PABPC1|EIF3L
COVID282	RNA_Wilk_Dendritic-cells_patient-C5_Up	73	scRNA-seq, Dendritic cells, SARS-CoV-2 vs Healthy, 15d post onset: A single-cell atlas of the peripheral immune response to severe COVID-19 {https://www.medrxiv.org/content/10.1101/2020.04.17.20069930v1.full.pdf}	13	-6.79	60|801|811|2289|3309|3312|3326|3329|3939|4478|5464|9601|10487	ACTB|CALM1|CALR|FKBP5|HSPA5|HSPA8|HSP90AB1|HSPD1|LDHA|MSN|PPA1|PDIA4|CAP1
COVID286	RNA_Wilk_Dendritic-cells_patient-C7_Down	26	scRNA-seq, Dendritic cells, SARS-CoV-2 vs Healthy, 12d post onset: A single-cell atlas of the peripheral immune response to severe COVID-19 {https://www.medrxiv.org/content/10.1101/2020.04.17.20069930v1.full.pdf}	4	-2.19	1655|1938|3187|26986	DDX5|EEF2|HNRNPH1|PABPC1
COVID285	RNA_Wilk_Dendritic-cells_patient-C7_Up	29	scRNA-seq, Dendritic cells, SARS-CoV-2 vs Healthy, 12d post onset: A single-cell atlas of the peripheral immune response to severe COVID-19 {https://www.medrxiv.org/content/10.1101/2020.04.17.20069930v1.full.pdf}	1	-0.24	60	ACTB
COVID288	RNA_Wilk_NK-cells_patient-C1A-mild_Down	16	scRNA-seq, NK cells, SARS-CoV-2 vs Healthy, 9d post onset: A single-cell atlas of the peripheral immune response to severe COVID-19 {https://www.medrxiv.org/content/10.1101/2020.04.17.20069930v1.full.pdf}	3	-1.98	1915|1938|3312	EEF1A1|EEF2|HSPA8
COVID290	RNA_Wilk_NK-cells_patient-C1B-severe_Down	14	scRNA-seq, NK cells, SARS-CoV-2 vs Healthy, 11d post onset: A single-cell atlas of the peripheral immune response to severe COVID-19 {https://www.medrxiv.org/content/10.1101/2020.04.17.20069930v1.full.pdf}	1	-0.47	26986	PABPC1
COVID292	RNA_Wilk_NK-cells_patient-C2_Down	7	scRNA-seq, NK cells, SARS-CoV-2 vs Healthy, 16d post onset: A single-cell atlas of the peripheral immune response to severe COVID-19 {https://www.medrxiv.org/content/10.1101/2020.04.17.20069930v1.full.pdf}	1	-0.73	3312	HSPA8
COVID291	RNA_Wilk_NK-cells_patient-C2_Up	5	scRNA-seq, NK cells, SARS-CoV-2 vs Healthy, 16d post onset: A single-cell atlas of the peripheral immune response to severe COVID-19 {https://www.medrxiv.org/content/10.1101/2020.04.17.20069930v1.full.pdf}	2	-2.09	60|3187	ACTB|HNRNPH1
COVID293	RNA_Wilk_NK-cells_patient-C3_Up	25	scRNA-seq, NK cells, SARS-CoV-2 vs Healthy, 9d post onset: A single-cell atlas of the peripheral immune response to severe COVID-19 {https://www.medrxiv.org/content/10.1101/2020.04.17.20069930v1.full.pdf}	7	-5.28	60|3309|3312|3320|3326|7431|10808	ACTB|HSPA5|HSPA8|HSP90AA1|HSP90AB1|VIM|HSPH1
COVID296	RNA_Wilk_NK-cells_patient-C4_Down	22	scRNA-seq, NK cells, SARS-CoV-2 vs Healthy, 9d post onset: A single-cell atlas of the peripheral immune response to severe COVID-19 {https://www.medrxiv.org/content/10.1101/2020.04.17.20069930v1.full.pdf}	1	-0.32	1938	EEF2
COVID295	RNA_Wilk_NK-cells_patient-C4_Up	24	scRNA-seq, NK cells, SARS-CoV-2 vs Healthy, 9d post onset: A single-cell atlas of the peripheral immune response to severe COVID-19 {https://www.medrxiv.org/content/10.1101/2020.04.17.20069930v1.full.pdf}	3	-1.50	60|811|10487	ACTB|CALR|CAP1
COVID298	RNA_Wilk_NK-cells_patient-C5_Down	29	scRNA-seq, NK cells, SARS-CoV-2 vs Healthy, 15d post onset: A single-cell atlas of the peripheral immune response to severe COVID-19 {https://www.medrxiv.org/content/10.1101/2020.04.17.20069930v1.full.pdf}	4	-2.02	1915|1938|10109|26986	EEF1A1|EEF2|ARPC2|PABPC1
COVID300	RNA_Wilk_NK-cells_patient-C6_Down	4	scRNA-seq, NK cells, SARS-CoV-2 vs Healthy, 2d post onset: A single-cell atlas of the peripheral immune response to severe COVID-19 {https://www.medrxiv.org/content/10.1101/2020.04.17.20069930v1.full.pdf}	1	-0.95	1655	DDX5
COVID302	RNA_Wilk_NK-cells_patient-C7_Down	30	scRNA-seq, NK cells, SARS-CoV-2 vs Healthy, 12d post onset: A single-cell atlas of the peripheral immune response to severe COVID-19 {https://www.medrxiv.org/content/10.1101/2020.04.17.20069930v1.full.pdf}	3	-1.25	1655|1938|26986	DDX5|EEF2|PABPC1
COVID043	RNA_Wyler_Caco-2_12h_Down	123	RNA-seq, Caco-2, SARS-CoV-2 vs uninfected, 12h: Bulk and single-cell gene expression profiling of SARS-CoV-2 infected human cell lines identifies molecular targets for therapeutic intervention {https://www.biorxiv.org/content/10.1101/2020.05.05.079194v1}	1	-0.01	174	AFP
COVID045	RNA_Wyler_Caco-2_24h_Down	32	RNA-seq, Caco-2, SARS-CoV-2 vs uninfected, 24h: Bulk and single-cell gene expression profiling of SARS-CoV-2 infected human cell lines identifies molecular targets for therapeutic intervention {https://www.biorxiv.org/content/10.1101/2020.05.05.079194v1}	1	-0.21	174	AFP
COVID046	RNA_Wyler_Caco-2_24h_Up	95	RNA-seq, Caco-2, SARS-CoV-2 vs uninfected, 24h: Bulk and single-cell gene expression profiling of SARS-CoV-2 infected human cell lines identifies molecular targets for therapeutic intervention {https://www.biorxiv.org/content/10.1101/2020.05.05.079194v1}	1	-0.03	8349	H2BC21
COVID048	RNA_Wyler_Calu-3_12h_Up	300	RNA-seq, Calu-3, SARS-CoV-2 vs uninfected, 12h: Bulk and single-cell gene expression profiling of SARS-CoV-2 infected human cell lines identifies molecular targets for therapeutic intervention {https://www.biorxiv.org/content/10.1101/2020.05.05.079194v1}	5	-0.03	5272|5696|5698|5721|7453	SERPINB9|PSMB8|PSMB9|PSME2|WARS1
COVID049	RNA_Wyler_Calu-3_24h_Down	300	RNA-seq, Calu-3, SARS-CoV-2 vs uninfected, 24h: Bulk and single-cell gene expression profiling of SARS-CoV-2 infected human cell lines identifies molecular targets for therapeutic intervention {https://www.biorxiv.org/content/10.1101/2020.05.05.079194v1}	4	-0.01	397|2224|7168|7431	ARHGDIB|FDPS|TPM1|VIM
COVID050	RNA_Wyler_Calu-3_24h_Up	300	RNA-seq, Calu-3, SARS-CoV-2 vs uninfected, 24h: Bulk and single-cell gene expression profiling of SARS-CoV-2 infected human cell lines identifies molecular targets for therapeutic intervention {https://www.biorxiv.org/content/10.1101/2020.05.05.079194v1}	5	-0.03	5696|5698|5720|5721|7453	PSMB8|PSMB9|PSME1|PSME2|WARS1
COVID051	RNA_Xiong_BALF_Down	300	RNA-seq, BALF, SARS-CoV-2 vs uninfected: Transcriptomic characteristics of bronchoalveolar lavage fluid and peripheral blood mononuclear cells in COVID-19 patients {https://www.tandfonline.com/ doi/full/10.1080/22221751.2020.1747363}	12	-0.77	47|396|1642|2618|5589|6625|8570|8662|9343|9601|10130|23277	ACLY|ARHGDIA|DDB1|GART|PRKCSH|SNRNP70|KHSRP|EIF3B|EFTUD2|PDIA4|PDIA6|CLUH
COVID052	RNA_Xiong_BALF_Up	300	RNA-seq, BALF, SARS-CoV-2 vs uninfected: Transcriptomic characteristics of bronchoalveolar lavage fluid and peripheral blood mononuclear cells in COVID-19 patients {https://www.tandfonline.com/ doi/full/10.1080/22221751.2020.1747363}	7	-0.11	1915|3006|6189|6201|6210|6230|6233	EEF1A1|H1-2|RPS3A|RPS7|RPS15A|RPS25|RPS27A
COVID054	RNA_Xiong_PBMC_Up	300	RNA-seq, PBMC, SARS-CoV-2 vs uninfected: Transcriptomic characteristics of bronchoalveolar lavage fluid and peripheral blood mononuclear cells in COVID-19 patients {https://www.tandfonline.com/ doi/full/10.1080/22221751.2020.1747363}	4	-0.01	506|2597|5052|10935	ATP5F1B|GAPDH|PRDX1|PRDX3
COVID361	RNA_Zhang_B-cells_moderate-only_Up	28	scRNA-seq, B cells, Moderate SARS-CoV-2 vs Healthy donors, Post admission: Single-cell landscape of immunological responses in patients with COVID-19 {https://www.nature.com/articles/s41590-020-0762-x#Sec28}	3	-1.32	5720|5777|8115	PSME1|PTPN6|TCL1A
COVID362	RNA_Zhang_B-cells_severe-and-moderate_Up	74	scRNA-seq, B cells, Severe and moderate SARS-CoV-2 vs Healthy donors, Post admission: Single-cell landscape of immunological responses in patients with COVID-19 {https://www.nature.com/articles/s41590-020-0762-x#Sec28}	5	-1.18	5479|5696|5698|5721|51237	PPIB|PSMB8|PSMB9|PSME2|MZB1
COVID360	RNA_Zhang_B-cells_severe-only_Up	81	scRNA-seq, B cells, Severe SARS-CoV-2 vs Healthy donors, Post admission: Single-cell landscape of immunological responses in patients with COVID-19 {https://www.nature.com/articles/s41590-020-0762-x#Sec28}	12	-5.43	506|811|1192|2597|2923|3309|5034|5686|5688|7184|9601|10130	ATP5F1B|CALR|CLIC1|GAPDH|PDIA3|HSPA5|P4HB|PSMA5|PSMA7|HSP90B1|PDIA4|PDIA6
COVID352	RNA_Zhang_Monocytes_moderate-only_Up	26	scRNA-seq, Monocytes, Moderate SARS-CoV-2 vs Healthy donors, Post admission: Single-cell landscape of immunological responses in patients with COVID-19 {https://www.nature.com/articles/s41590-020-0762-x#Sec28}	1	-0.27	5721	PSME2
COVID353	RNA_Zhang_Monocytes_severe-and-moderate_Up	127	scRNA-seq, Monocytes, Severe and moderate SARS-CoV-2 vs Healthy donors, Post admission: Single-cell landscape of immunological responses in patients with COVID-19 {https://www.nature.com/articles/s41590-020-0762-x#Sec28}	5	-0.50	5685|5687|5698|6741|83706	PSMA4|PSMA6|PSMB9|SSB|FERMT3
COVID351	RNA_Zhang_Monocytes_severe-only_Up	47	scRNA-seq, Monocytes, Severe SARS-CoV-2 vs Healthy donors, Post admission: Single-cell landscape of immunological responses in patients with COVID-19 {https://www.nature.com/articles/s41590-020-0762-x#Sec28}	8	-4.24	309|506|2289|3006|3320|5223|5696|7184	ANXA6|ATP5F1B|FKBP5|H1-2|HSP90AA1|PGAM1|PSMB8|HSP90B1
COVID356	RNA_Zhang_NK-cells_severe-and-moderate_Up	95	scRNA-seq, NK cells, Severe and moderate SARS-CoV-2 vs Healthy donors, Post admission: Single-cell landscape of immunological responses in patients with COVID-19 {https://www.nature.com/articles/s41590-020-0762-x#Sec28}	7	-1.67	60|5686|5696|5698|5721|5777|11151	ACTB|PSMA5|PSMB8|PSMB9|PSME2|PTPN6|CORO1A
COVID354	RNA_Zhang_NK-cells_severe-only_Up	45	scRNA-seq, NK cells, Severe SARS-CoV-2 vs Healthy donors, Post admission: Single-cell landscape of immunological responses in patients with COVID-19 {https://www.nature.com/articles/s41590-020-0762-x#Sec28}	5	-2.01	811|1192|2289|5685|10096	CALR|CLIC1|FKBP5|PSMA4|ACTR3
COVID358	RNA_Zhang_T-cells_moderate-only_Up	18	scRNA-seq, T cells, Moderate SARS-CoV-2 vs Healthy donors, Post admission: Single-cell landscape of immunological responses in patients with COVID-19 {https://www.nature.com/articles/s41590-020-0762-x#Sec28}	1	-0.38	309	ANXA6
COVID359	RNA_Zhang_T-cells_severe-and-moderate_Up	139	scRNA-seq, T cells, Severe and moderate SARS-CoV-2 vs Healthy donors, Post admission: Single-cell landscape of immunological responses in patients with COVID-19 {https://www.nature.com/articles/s41590-020-0762-x#Sec28}	11	-2.60	60|1192|5686|5696|5698|5721|5777|10096|10487|11151|83706	ACTB|CLIC1|PSMA5|PSMB8|PSMB9|PSME2|PTPN6|ACTR3|CAP1|CORO1A|FERMT3
COVID357	RNA_Zhang_T-cells_severe-only_Up	79	scRNA-seq, T cells, Severe SARS-CoV-2 vs Healthy donors, Post admission: Single-cell landscape of immunological responses in patients with COVID-19 {https://www.nature.com/articles/s41590-020-0762-x#Sec28}	4	-0.70	506|811|5688|7171	ATP5F1B|CALR|PSMA7|TPM4
COVID226	Translatome_Bojkova_Caco-2_10h_Down	83	Translatome, Caco-2, SARS-CoV-2 vs Control, 10h: SARS-CoV-2 infected host cell proteomics reveal potential therapy targets {https://www.nature.com/articles/s41586-020-2332-7}	7	-1.97	1192|1915|4171|5688|10236|10539|55752	CLIC1|EEF1A1|MCM2|PSMA7|HNRNPR|GLRX3|SEPTIN11
COVID228	Translatome_Bojkova_Caco-2_24h_Down	170	Translatome, Caco-2, SARS-CoV-2 vs Control, 24h: SARS-CoV-2 infected host cell proteomics reveal potential therapy targets {https://www.nature.com/articles/s41586-020-2332-7}	12	-2.37	174|1915|3006|3157|3939|5111|5832|7184|9601|10128|10935|81892	AFP|EEF1A1|H1-2|HMGCS1|LDHA|PCNA|ALDH18A1|HSP90B1|PDIA4|LRPPRC|PRDX3|SLIRP
COVID229	Translatome_Bojkova_Caco-2_24h_Up	44	Translatome, Caco-2, SARS-CoV-2 vs Control, 24h: SARS-CoV-2 infected host cell proteomics reveal potential therapy targets {https://www.nature.com/articles/s41586-020-2332-7}	7	-3.59	1938|2107|6418|7150|7534|8565|84817	EEF2|ETF1|SET|TOP1|YWHAZ|YARS1|TXNDC17
COVID230	Translatome_Bojkova_Caco-2_2h_Down	18	Translatome, Caco-2, SARS-CoV-2 vs Control, 2h: SARS-CoV-2 infected host cell proteomics reveal potential therapy targets {https://www.nature.com/articles/s41586-020-2332-7}	1	-0.38	10128	LRPPRC
COVID232	Translatome_Bojkova_Caco-2_6h_Down	18	Translatome, Caco-2, SARS-CoV-2 vs Control, 6h: SARS-CoV-2 infected host cell proteomics reveal potential therapy targets {https://www.nature.com/articles/s41586-020-2332-7}	2	-1.02	2969|5702	GTF2I|PSMC3
COVID198	Ubiquitinome_Stukalov_A549-ACE2_24h_Down	196	Ubiquitinome, A549-ACE2, SARS-CoV-2 vs Mock, 24h: Multi-level proteomics reveals host-perturbation strategies of SARS-CoV-2 and SARS-CoV {https://www.biorxiv.org/content/10.1101/2020.06.17.156455v1}	29	-12.35	226|230|908|1642|2547|3006|3185|3329|3939|5223|5518|5886|6426|6427|6635|7277|7415|7529|7531|7534|8668|8882|11164|11338|22818|25814|26227|26986|84790	ALDOA|ALDOC|CCT6A|DDB1|XRCC6|H1-2|HNRNPF|HSPD1|LDHA|PGAM1|PPP2R1A|RAD23A|SRSF1|SRSF2|SNRPE|TUBA4A|VCP|YWHAB|YWHAE|YWHAZ|EIF3I|ZPR1|NUDT5|U2AF2|COPZ1|ATXN10|PHGDH|PABPC1|TUBA1C
COVID199	Ubiquitinome_Stukalov_A549-ACE2_24h_Up	300	Ubiquitinome, A549-ACE2, SARS-CoV-2 vs Mock, 24h: Multi-level proteomics reveals host-perturbation strategies of SARS-CoV-2 and SARS-CoV {https://www.biorxiv.org/content/10.1101/2020.06.17.156455v1}	37	-13.11	142|226|396|440|908|1642|1915|1917|1937|1938|1973|2539|2665|3192|3308|3309|3312|3320|3324|3326|4175|4478|5052|5111|5725|6188|6421|6767|6888|7184|7317|7431|8665|9991|10694|10963|10971	PARP1|ALDOA|ARHGDIA|ASNS|CCT6A|DDB1|EEF1A1|EEF1A2|EEF1G|EEF2|EIF4A1|G6PD|GDI2|HNRNPU|HSPA4|HSPA5|HSPA8|HSP90AA1|HSP90AA2P|HSP90AB1|MCM6|MSN|PRDX1|PCNA|PTBP1|RPS3|SFPQ|ST13|TALDO1|HSP90B1|UBA1|VIM|EIF3F|PTBP3|CCT8|STIP1|YWHAQ
COVID200	Ubiquitinome_Stukalov_A549-ACE2_6h_Down	250	Ubiquitinome, A549-ACE2, SARS-CoV-2 vs Mock, 6h: Multi-level proteomics reveals host-perturbation strategies of SARS-CoV-2 and SARS-CoV {https://www.biorxiv.org/content/10.1101/2020.06.17.156455v1}	35	-14.09	16|47|59|60|191|226|1213|1655|1984|2194|3006|3185|3192|4171|4830|4869|5052|5111|5684|5687|5718|6138|6950|7919|8078|8125|8340|8349|8565|8668|10539|10694|11051|22818|26986	AARS1|ACLY|ACTA2|ACTB|AHCY|ALDOA|CLTC|DDX5|EIF5A|FASN|H1-2|HNRNPF|HNRNPU|MCM2|NME1|NPM1|PRDX1|PCNA|PSMA3|PSMA6|PSMD12|RPL15|TCP1|DDX39B|USP5|ANP32A|H2BC13|H2BC21|YARS1|EIF3I|GLRX3|CCT8|NUDT21|COPZ1|PABPC1
COVID201	Ubiquitinome_Stukalov_A549-ACE2_6h_Up	100	Ubiquitinome, A549-ACE2, SARS-CoV-2 vs Mock, 6h: Multi-level proteomics reveals host-perturbation strategies of SARS-CoV-2 and SARS-CoV {https://www.biorxiv.org/content/10.1101/2020.06.17.156455v1}	29	-20.75	226|308|1642|1915|1973|3006|3068|3183|3192|3312|3320|3324|3326|3646|3939|4666|4869|5036|5202|5216|6135|6188|7170|7203|7317|7430|8340|10236|84790	ALDOA|ANXA5|DDB1|EEF1A1|EIF4A1|H1-2|HDGF|HNRNPC|HNRNPU|HSPA8|HSP90AA1|HSP90AA2P|HSP90AB1|EIF3E|LDHA|NACA|NPM1|PA2G4|PFDN2|PFN1|RPL11|RPS3|TPM3|CCT3|UBA1|EZR|H2BC13|HNRNPR|TUBA1C

## Sheet: GeneLists
GeneID	Symbol	Total	COVID039: RNA_Sun_Calu-3_24h_Down	COVID037: RNA_Sun_Calu-3_12h_Down	COVID201: Ubiquitinome_Stukalov_A549-ACE2_6h_Up	COVID172: Proteome_Stukalov_A549_72h_ORF3_Down	COVID200: Ubiquitinome_Stukalov_A549-ACE2_6h_Down	COVID199: Ubiquitinome_Stukalov_A549-ACE2_24h_Up	COVID198: Ubiquitinome_Stukalov_A549-ACE2_24h_Down	COVID309: RNA_Wilk_CD8+T-cells_patient-C3_Up	COVID341: RNA_Wilk_B-cells_patient-C3_Up	COVID345: RNA_Wilk_B-cells_patient-C5_Up	COVID366: Interactome_Laurent_HEK293_24h_NSP1	COVID320: RNA_Wilk_CD4+T-cells_patient-C1A-mild_Down	COVID254: RNA_Wilk_CD14+Monocytes_patient-C5_Up	COVID282: RNA_Wilk_Dendritic-cells_patient-C5_Up	COVID278: RNA_Wilk_Dendritic-cells_patient-C3_Up	COVID304: RNA_Wilk_CD8+T-cells_patient-C1A-mild_Down	COVID343: RNA_Wilk_B-cells_patient-C4_Up	COVID007: RNA_Blanco-Melo_A549_Down	COVID360: RNA_Zhang_B-cells_severe-only_Up	COVID307: RNA_Wilk_CD8+T-cells_patient-C2_Up	COVID293: RNA_Wilk_NK-cells_patient-C3_Up	COVID368: Interactome_Laurent_HEK293_24h_NSP12	COVID166: Proteome_Stukalov_A549_72h_NSP8_Down	COVID336: RNA_Wilk_B-cells_patient-C1A-mild_Down	COVID263: RNA_Wilk_CD16+Monocytes_patient-C1B-severe_Down	COVID138: Proteome_Stukalov_A549_72h_E_Down	COVID283: RNA_Wilk_Dendritic-cells_patient-C5_Down	COVID257: RNA_Wilk_CD14+Monocytes_patient-C6_Down	COVID314: RNA_Wilk_CD8+T-cells_patient-C5_Down	COVID170: Proteome_Stukalov_A549_72h_N_Down	COVID351: RNA_Zhang_Monocytes_severe-only_Up	COVID267: RNA_Wilk_CD16+Monocytes_patient-C4_Down	COVID140: Proteome_Stukalov_A549_72h_M_Down	COVID281: RNA_Wilk_Dendritic-cells_patient-C4_Down	COVID204: Proteome_Li_Urine-severe-vs-healthy_Up	COVID256: RNA_Wilk_CD14+Monocytes_patient-C6_Up	COVID238: RNA_Lieberman_Nasopharynx_Infected_vs_Neg_Down	COVID060: Phosphoproteome_Bouhaddou_Vero_E6_24h_Up	COVID058: Phosphoproteome_Bouhaddou_Vero_E6_12h_Up	COVID015: RNA_Blanco-Melo_Calu-3_Down	COVID337: RNA_Wilk_B-cells_patient-C1B-severe_Up	COVID229: Translatome_Bojkova_Caco-2_24h_Up	COVID247: RNA_Wilk_CD14+Monocytes_patient-C1B-severe_Down	COVID348: RNA_Wilk_B-cells_patient-C6_Down	COVID338: RNA_Wilk_B-cells_patient-C1B-severe_Down	COVID339: RNA_Wilk_B-cells_patient-C2_Up	COVID344: RNA_Wilk_B-cells_patient-C4_Down
1915	EEF1A1	41	1	1	1	0	0	1	0	0	0	0	0	1	0	0	0	1	0	0	0	0	0	0	1	1	1	0	1	1	1	0	0	1	0	1	0	0	1	0	0	0	0	0	1	1	1	0	1
1938	EEF2	37	0	0	0	0	0	1	0	0	0	0	0	1	0	0	0	1	0	0	0	0	0	0	0	1	1	0	1	1	1	0	0	1	0	1	0	0	1	0	0	0	0	1	1	1	1	0	1
26986	PABPC1	36	0	0	0	0	1	0	1	0	0	0	0	1	0	0	0	1	0	0	0	0	0	0	0	1	1	0	1	1	1	0	0	1	0	1	0	0	0	0	0	0	0	0	1	1	1	0	1
3309	HSPA5	33	0	0	0	0	0	1	0	1	1	1	0	0	1	1	1	0	1	0	1	0	1	0	0	0	0	0	0	0	0	1	0	0	0	0	0	0	0	0	0	0	1	0	0	0	0	1	0
60	ACTB	25	1	1	0	0	1	0	0	1	0	0	0	0	1	1	0	0	1	0	0	1	1	0	0	0	0	0	0	0	0	0	0	0	0	0	0	1	0	0	0	0	0	0	0	0	0	0	0
3312	HSPA8	24	0	0	1	0	0	1	0	1	1	1	0	1	1	1	1	1	0	1	0	0	1	1	0	0	0	0	0	0	0	0	0	0	0	0	0	0	0	0	0	1	0	0	1	0	0	0	0
4673	NAP1L1	23	0	0	0	0	0	0	0	0	0	0	0	1	0	0	0	0	0	0	0	0	0	0	0	1	1	0	1	1	0	0	0	1	0	0	0	0	0	0	0	0	0	0	1	1	1	0	1
811	CALR	21	1	1	0	0	0	0	0	0	1	1	0	0	1	1	0	0	1	1	1	0	0	0	0	0	0	0	0	0	0	0	0	0	0	0	1	0	0	0	0	0	1	0	0	0	0	1	0
3939	LDHA	21	1	0	1	0	0	0	1	0	1	1	0	0	1	1	0	0	1	0	0	0	0	1	0	0	0	0	0	0	0	0	0	0	0	0	0	1	0	0	0	0	1	0	0	0	0	0	0
3326	HSP90AB1	19	1	0	1	0	0	1	0	1	1	0	0	0	1	1	1	0	0	0	0	0	1	1	0	0	0	0	0	1	0	0	0	0	0	0	0	0	0	0	1	0	0	0	1	0	0	0	0
7184	HSP90B1	19	1	1	0	0	0	1	0	0	1	1	0	0	1	0	0	0	1	0	1	0	0	0	0	0	0	0	0	0	0	0	1	0	0	0	1	0	0	0	0	0	1	0	0	0	0	1	0
2597	GAPDH	18	0	0	0	1	0	0	0	0	1	1	0	0	1	0	0	0	1	0	1	0	0	0	0	0	0	1	0	0	0	0	0	0	1	0	0	1	1	1	1	0	0	0	0	0	0	0	0
4666	NACA	18	1	0	1	1	0	0	0	0	0	0	0	1	0	0	0	1	0	0	0	0	0	0	0	1	0	0	0	0	1	0	0	1	0	0	0	0	0	0	0	0	0	0	0	0	1	0	1
4173	MCM4	18	1	1	0	1	0	0	0	1	0	0	0	0	0	0	0	0	0	1	0	0	0	0	0	0	0	0	0	0	0	0	0	0	1	0	0	0	0	0	1	1	0	0	0	0	0	0	0
7431	VIM	17	0	1	0	0	0	1	0	1	1	0	0	0	0	0	0	0	0	0	0	1	1	0	0	0	0	0	0	0	0	0	0	0	0	1	0	0	0	0	0	0	1	0	0	0	0	0	0
4869	NPM1	17	1	0	1	0	1	0	0	0	0	0	0	0	0	0	0	0	0	0	0	0	0	0	0	0	0	0	0	0	0	0	0	0	0	0	0	0	0	1	1	0	0	0	0	0	0	0	0
3006	H1-2	16	0	0	1	0	1	0	1	0	0	0	0	0	0	0	0	0	0	0	0	0	0	0	0	0	0	0	0	0	0	0	1	0	0	0	0	0	0	0	0	0	0	0	0	0	0	0	0
1655	DDX5	16	0	0	0	0	1	0	0	0	0	0	0	0	0	0	0	0	0	0	0	0	0	0	0	0	0	0	0	1	1	0	0	0	0	0	0	0	0	0	0	0	0	0	0	1	1	0	1
3320	HSP90AA1	16	0	0	1	0	0	1	0	1	1	0	0	0	1	0	1	0	0	1	0	0	1	0	0	0	0	0	0	0	0	0	1	0	0	0	0	0	0	0	0	0	0	0	0	0	0	0	0
9601	PDIA4	15	0	1	0	0	0	0	0	0	1	1	0	0	0	1	0	0	1	0	1	0	0	0	0	0	0	0	0	0	0	0	0	0	0	0	0	0	0	0	0	0	1	0	0	0	0	1	0
10130	PDIA6	14	1	0	0	0	0	0	0	0	1	1	0	0	0	0	0	0	1	0	1	0	0	0	0	0	0	1	0	0	0	1	0	0	1	0	0	0	0	0	0	0	1	0	0	0	0	1	0
7430	EZR	14	1	1	1	0	0	0	0	0	0	0	0	0	0	0	0	0	0	0	0	0	0	0	0	0	0	0	0	0	0	1	0	0	0	0	0	1	0	0	0	0	0	0	0	0	1	0	1
2923	PDIA3	13	1	1	0	0	0	0	0	0	1	1	0	0	1	0	0	0	0	0	1	0	0	0	0	0	0	0	0	0	0	0	0	0	0	0	0	0	0	0	0	0	0	0	0	0	0	0	0
3192	HNRNPU	13	0	0	1	1	1	1	0	0	0	0	0	0	0	0	0	0	0	0	0	0	0	0	0	0	0	1	0	0	0	0	0	0	1	0	0	0	0	0	0	0	0	0	0	0	0	0	0
7453	WARS1	12	0	0	0	0	0	0	0	0	0	1	0	0	0	0	0	0	1	0	0	0	0	0	0	0	0	0	0	0	0	0	0	0	0	0	0	0	0	0	0	0	1	0	0	0	0	0	0
4676	NAP1L4	11	0	0	0	0	0	0	0	0	0	0	0	0	0	0	0	0	0	0	0	0	0	0	0	0	0	0	0	0	0	0	0	0	0	0	0	0	0	1	1	0	0	0	0	0	0	0	0
1933	EEF1B2	11	1	0	0	0	0	0	0	0	0	0	0	1	0	0	0	1	0	0	0	0	0	0	0	1	0	0	1	1	1	0	0	0	0	0	0	0	0	0	0	0	0	0	0	0	0	0	1
7171	TPM4	11	1	1	0	0	0	0	0	0	0	0	0	0	1	0	0	0	0	0	0	0	0	0	0	0	0	0	0	0	0	0	0	0	0	0	0	1	0	0	0	0	0	0	0	0	0	0	0
3945	LDHB	11	1	1	0	0	0	0	0	0	0	0	0	1	0	0	0	0	0	0	0	0	0	1	0	0	0	0	0	0	0	0	0	0	0	0	0	0	0	0	0	0	0	0	0	0	0	0	0
5034	P4HB	11	0	0	0	0	0	0	0	0	1	1	0	0	0	0	0	0	1	0	1	0	0	0	0	0	0	0	0	0	0	0	0	0	0	0	0	0	0	0	0	0	1	0	0	0	0	0	0
4172	MCM3	11	1	1	0	1	0	0	0	0	0	0	0	0	0	0	0	0	0	1	0	0	0	0	0	0	0	0	0	0	0	0	0	0	0	0	0	0	0	0	1	1	0	0	0	0	0	0	0
5698	PSMB9	11	0	0	0	0	0	0	0	0	0	0	0	0	0	0	0	0	0	0	0	0	0	0	0	0	0	0	0	0	0	0	0	0	0	0	0	0	0	0	0	0	0	0	0	0	0	0	0
5684	PSMA3	11	0	0	0	0	1	0	0	0	0	0	0	0	0	0	0	0	0	0	0	0	0	1	0	0	0	0	0	0	0	0	0	0	0	0	0	0	0	1	1	0	0	0	0	0	0	0	0
26227	PHGDH	11	0	0	0	0	0	0	1	0	0	0	0	0	0	0	0	0	0	0	0	0	0	0	0	0	0	0	0	0	0	0	0	0	0	0	0	0	0	0	0	0	0	0	0	0	0	0	0
5721	PSME2	10	0	0	0	0	0	0	0	0	0	1	0	0	0	0	0	0	0	0	0	0	0	0	0	0	0	0	0	0	0	0	0	0	0	0	0	0	0	0	0	0	0	0	0	0	0	0	0
2289	FKBP5	10	0	0	0	0	0	0	0	0	0	0	0	0	0	1	0	0	0	0	0	0	0	0	0	0	0	0	0	0	0	0	1	0	0	0	0	1	0	1	1	0	0	0	0	0	0	0	0
3936	LCP1	10	0	0	0	0	0	0	0	0	0	0	0	0	0	0	0	0	0	0	0	1	0	0	0	0	0	0	0	0	0	0	0	0	0	0	0	0	0	0	0	0	0	0	0	0	0	0	0
5216	PFN1	10	0	1	1	0	0	0	0	0	0	0	0	0	0	0	0	0	0	1	0	0	0	0	0	0	0	0	0	0	0	0	0	0	0	0	1	0	0	0	0	1	0	0	0	0	0	0	0
2194	FASN	10	0	0	0	0	1	0	0	0	0	0	0	0	0	0	0	0	0	1	0	0	0	0	0	0	0	0	0	0	0	0	0	0	0	0	0	0	0	1	1	1	0	0	0	0	0	0	0
5111	PCNA	9	0	1	0	1	1	1	0	0	0	0	0	0	0	0	0	0	0	1	0	0	0	0	0	0	0	0	0	0	0	0	0	0	0	0	0	0	0	0	0	0	0	0	0	0	0	0	0
8663	EIF3C	9	0	0	0	0	0	0	0	0	0	0	1	0	0	0	0	0	0	0	0	0	0	0	0	1	1	0	0	1	0	0	0	0	0	0	0	0	0	0	0	0	0	0	1	0	0	0	0
8662	EIF3B	9	0	0	0	1	0	0	0	0	0	0	1	0	0	0	0	0	0	0	0	0	0	0	0	0	0	1	0	0	0	0	0	0	1	0	0	0	0	0	0	0	0	0	0	0	0	0	0
1936	EEF1D	9	0	0	0	0	0	0	0	0	0	0	0	1	0	0	0	1	0	0	0	0	0	0	0	0	0	0	0	0	1	0	0	0	0	0	0	0	0	0	0	0	0	0	0	0	1	0	1
7094	TLN1	9	0	0	0	0	0	0	0	0	0	0	0	0	0	0	0	0	0	0	0	0	0	0	0	0	0	0	0	0	0	0	0	0	0	0	0	0	0	1	1	0	0	0	0	0	0	0	0
51386	EIF3L	9	0	0	0	0	0	0	0	0	0	0	1	1	0	0	0	0	0	0	0	0	0	0	0	0	0	0	1	1	0	0	0	0	0	1	0	0	0	0	0	0	0	0	1	0	0	0	0
506	ATP5F1B	9	1	1	0	0	0	0	0	0	0	0	0	0	0	0	0	0	0	0	1	0	0	0	0	0	0	0	0	0	0	0	1	0	0	0	0	0	0	0	0	0	0	0	0	0	0	0	0
174	AFP	9	0	0	0	0	0	0	0	0	0	0	0	0	0	0	0	0	0	0	0	0	0	0	0	0	0	0	0	0	0	0	0	0	0	0	0	0	0	0	0	0	0	0	0	0	0	0	0
10487	CAP1	9	1	1	0	0	0	0	0	0	0	0	0	0	1	1	0	0	0	0	0	0	0	0	0	0	0	0	0	0	0	0	0	0	0	0	0	1	0	0	0	0	0	0	0	0	0	0	0
7170	TPM3	9	1	1	1	1	0	0	0	0	0	0	0	0	1	0	0	0	0	0	0	0	0	0	0	0	0	0	0	0	0	0	0	0	0	0	0	1	0	0	0	0	0	0	0	0	0	0	0
4175	MCM6	8	1	1	0	1	0	1	0	0	0	0	0	0	0	0	0	0	0	1	0	0	0	0	0	0	0	0	0	0	0	0	0	0	0	0	0	0	0	0	0	1	0	0	0	0	0	0	0
4171	MCM2	8	0	0	0	1	1	0	0	0	0	0	0	0	0	0	0	0	0	1	0	0	0	0	0	0	0	1	0	0	0	0	0	0	1	0	0	0	0	0	0	0	0	0	0	0	0	0	0
10694	CCT8	8	1	0	0	0	1	1	0	0	0	0	1	0	0	0	0	0	0	0	0	0	0	1	0	0	0	0	0	0	0	0	0	0	0	0	0	0	0	0	0	0	0	0	0	0	0	0	0
801	CALM1	8	1	1	0	0	0	0	0	1	0	0	0	0	1	1	0	0	0	0	0	0	0	0	0	0	0	0	0	0	0	0	0	0	0	0	0	0	1	0	0	0	0	0	0	0	0	0	0
3329	HSPD1	8	1	0	0	0	0	0	1	1	1	1	0	0	0	1	1	0	1	0	0	0	0	0	0	0	0	0	0	0	0	0	0	0	0	0	0	0	0	0	0	0	0	0	0	0	0	0	0
226	ALDOA	8	0	0	1	0	1	1	1	0	0	0	0	0	0	0	0	0	0	0	0	0	0	0	0	0	0	0	0	0	0	0	0	0	1	0	0	0	0	0	1	0	0	0	0	0	0	0	0
7415	VCP	8	0	0	0	0	0	0	1	0	1	1	0	0	0	0	0	0	1	0	0	0	0	0	0	0	0	0	0	0	0	0	0	0	0	0	0	0	0	0	0	0	1	0	0	0	0	0	0
10856	RUVBL2	8	0	0	0	1	0	0	0	0	0	0	1	0	0	0	0	0	0	0	0	0	0	1	0	0	0	1	0	0	0	1	0	0	0	0	0	0	0	0	0	1	0	0	0	0	0	0	0
2617	GARS1	8	0	0	0	0	0	0	0	0	0	0	0	0	0	0	0	0	0	0	0	0	0	0	0	0	0	0	0	0	0	0	0	0	0	0	0	0	0	1	0	0	0	0	0	0	0	0	0
1192	CLIC1	8	1	1	0	0	0	0	0	0	0	0	0	0	0	0	0	0	0	0	1	0	0	0	0	0	0	0	0	0	0	0	0	0	0	0	0	0	0	0	0	0	0	0	0	0	0	0	0
81892	SLIRP	8	0	0	0	0	0	0	0	0	0	0	0	0	0	0	0	0	0	0	0	0	0	0	0	0	0	0	0	0	0	0	0	0	0	0	0	0	0	1	1	1	0	0	0	0	0	0	0
5687	PSMA6	7	0	0	0	0	1	0	0	0	0	0	0	0	0	0	0	0	0	0	0	0	0	0	0	0	0	1	0	0	0	1	0	0	1	0	0	0	0	0	0	0	0	0	0	0	0	0	0
4478	MSN	7	0	0	0	0	0	1	0	0	0	0	0	0	0	1	0	0	0	0	0	0	0	0	0	0	0	0	0	0	0	0	0	0	0	0	1	0	0	0	0	0	0	0	0	0	0	0	0
203068	TUBB	7	1	1	0	1	0	0	0	1	0	0	0	0	0	0	0	0	0	0	0	0	0	0	0	0	0	0	0	0	0	0	0	0	0	0	0	0	0	0	0	0	0	0	0	0	0	0	0
5696	PSMB8	7	0	0	0	0	0	0	0	0	0	0	0	0	0	0	0	0	0	0	0	0	0	0	0	0	0	0	0	0	0	0	1	0	0	0	0	0	0	0	0	0	0	0	0	0	0	0	0
3182	HNRNPAB	7	0	0	0	1	0	0	0	0	0	0	0	0	0	0	0	0	0	0	0	0	0	0	1	0	0	1	0	0	0	1	0	0	1	0	0	0	0	0	0	1	0	0	0	0	0	0	0
8349	H2BC21	7	0	0	0	0	1	0	0	0	0	0	0	0	0	0	0	0	0	0	0	0	0	0	0	0	0	0	0	0	0	0	0	0	0	0	0	0	0	0	0	0	0	0	0	0	0	0	0
3157	HMGCS1	7	0	0	0	0	0	0	0	0	0	0	0	0	0	0	0	0	0	1	0	0	0	0	0	0	0	0	0	0	0	0	0	0	0	0	0	0	0	0	0	0	0	0	0	0	0	0	0
3181	HNRNPA2B1	7	0	0	0	0	0	0	0	1	0	0	0	0	0	0	0	0	0	0	0	0	0	0	0	0	0	0	0	0	0	0	0	0	0	0	0	0	0	0	1	0	0	0	0	0	0	0	0
3183	HNRNPC	7	0	0	1	0	0	0	0	0	0	0	0	0	0	0	0	0	0	0	0	0	0	0	1	0	0	0	0	0	0	0	0	0	0	0	0	0	0	1	0	0	0	0	0	0	0	0	0
3308	HSPA4	7	0	0	0	1	0	1	0	0	0	0	0	0	0	0	0	0	0	0	0	0	0	0	0	0	0	1	0	0	0	1	0	0	1	0	0	0	0	0	0	0	0	0	0	0	0	0	0
7531	YWHAE	7	0	1	0	0	0	0	1	0	1	1	0	0	0	0	0	0	0	0	0	0	0	0	0	0	0	0	0	0	0	0	0	0	0	0	0	0	0	0	0	0	0	0	0	0	0	0	0
3838	KPNA2	7	1	1	0	0	0	0	0	0	0	0	0	0	0	0	0	0	0	1	0	0	0	0	0	0	0	0	0	0	0	0	0	0	0	0	0	0	0	0	0	1	0	0	0	0	0	0	0
3187	HNRNPH1	7	0	0	0	0	0	0	0	0	0	0	0	0	0	0	0	0	0	0	0	0	0	0	0	0	0	0	0	0	0	0	0	0	0	0	0	0	0	1	0	0	0	0	0	0	0	0	0
51237	MZB1	7	0	0	0	0	0	0	0	0	1	1	0	0	0	0	0	0	1	0	0	0	0	0	0	0	0	0	0	0	0	0	0	0	0	0	0	0	0	0	0	0	1	0	0	0	0	1	0
6426	SRSF1	7	0	0	0	1	0	0	1	0	0	0	0	0	0	0	0	0	0	0	0	0	0	0	0	0	0	1	0	0	0	1	0	0	0	0	0	0	0	0	0	0	0	0	0	0	0	0	0
23075	SWAP70	7	0	0	0	0	0	0	0	0	0	0	0	0	0	0	0	0	0	0	0	0	0	0	0	1	0	0	0	0	0	0	0	0	0	0	0	0	0	0	0	0	0	0	0	1	1	0	1
6449	SGTA	7	0	0	0	0	0	0	0	0	0	0	0	0	0	0	0	0	0	0	0	0	0	0	0	0	0	0	0	0	0	0	0	0	0	0	0	0	0	0	0	0	0	0	0	0	0	0	0
10963	STIP1	7	0	0	0	0	0	1	0	1	0	0	0	0	0	0	0	0	0	0	0	0	0	1	0	0	0	0	0	0	0	0	0	0	0	0	0	0	0	0	0	0	0	0	0	0	0	0	0
7168	TPM1	7	1	0	0	1	0	0	0	0	0	0	0	0	0	0	0	0	0	0	0	0	0	0	0	0	0	0	0	0	0	0	0	0	0	0	0	0	0	0	0	0	0	0	0	0	0	0	0
6741	SSB	7	0	0	0	1	0	0	0	0	0	0	0	0	0	0	0	0	0	0	0	0	0	0	0	0	0	0	0	0	0	0	0	0	0	0	0	0	0	0	1	0	0	0	0	0	0	0	0
396	ARHGDIA	6	0	0	0	0	0	1	0	0	0	0	0	0	0	0	0	0	0	0	0	0	0	0	0	0	0	1	0	0	0	0	0	0	0	0	1	0	0	0	0	0	0	0	0	0	0	0	0
908	CCT6A	6	1	0	0	0	0	1	1	0	0	0	1	0	0	0	0	0	0	0	0	0	0	1	0	0	0	0	0	0	0	0	0	0	0	0	0	0	0	0	0	0	0	0	0	0	0	0	0
1642	DDB1	6	0	0	1	1	0	1	1	0	0	0	0	0	0	0	0	0	0	0	0	0	0	0	0	0	0	1	0	0	0	0	0	0	0	0	0	0	0	0	0	0	0	0	0	0	0	0	0
5707	PSMD1	6	0	0	0	0	0	0	0	0	0	0	0	0	0	0	0	0	0	0	0	0	0	0	0	0	0	0	0	0	0	0	0	0	0	0	0	0	0	0	0	0	0	0	0	0	0	0	0
10383	TUBB4B	6	0	0	0	0	0	0	0	0	0	0	0	0	0	0	0	0	0	1	0	0	0	0	0	0	0	0	0	0	0	0	0	0	0	0	0	0	0	0	0	1	0	0	0	0	0	0	0
3068	HDGF	6	0	0	1	1	0	0	0	0	0	0	0	0	0	0	0	0	0	0	0	0	0	0	0	0	0	0	0	0	0	0	0	0	0	0	0	0	0	0	0	0	0	0	0	0	0	0	0
5052	PRDX1	6	0	1	0	0	1	1	0	0	0	0	0	0	0	0	0	0	0	0	0	0	0	0	1	0	0	0	0	0	0	0	0	0	0	0	0	0	0	0	0	0	0	0	0	0	0	0	0
3178	HNRNPA1	6	0	0	0	0	0	0	0	0	0	0	0	0	0	0	0	0	0	0	0	0	0	0	0	0	0	0	0	0	0	0	0	0	0	0	0	0	0	1	1	0	0	0	0	0	0	0	0
6138	RPL15	6	1	0	0	1	1	0	0	0	0	0	0	0	0	0	0	0	0	0	0	0	0	0	0	0	0	0	0	0	0	0	0	0	0	0	0	0	1	0	0	0	0	0	0	0	0	0	0
308	ANXA5	6	0	1	1	0	0	0	0	0	0	0	0	0	0	0	0	0	0	0	0	0	0	0	0	0	0	0	0	0	0	0	0	0	0	0	0	0	0	0	0	0	0	0	0	0	0	0	0
6767	ST13	6	0	0	0	0	0	1	0	0	0	0	0	0	0	0	0	0	0	0	0	0	0	1	0	0	0	0	0	0	0	0	0	0	0	0	0	0	0	0	0	0	0	0	0	0	0	0	0
3313	HSPA9	6	0	0	0	1	0	0	0	0	0	0	0	0	0	0	0	0	0	0	0	0	0	0	0	0	0	1	0	0	0	1	0	0	1	0	0	0	0	0	1	0	0	0	0	0	0	0	0
3416	IDE	6	0	0	0	0	0	0	0	0	0	0	0	0	0	0	0	0	0	0	0	0	0	1	0	0	0	0	0	0	0	0	0	0	0	0	0	0	0	0	0	0	0	0	0	0	0	0	0
8570	KHSRP	6	0	0	0	1	0	0	0	0	0	0	0	0	0	0	0	0	0	0	0	0	0	0	0	0	0	0	0	0	0	0	0	0	0	0	0	0	0	1	0	0	0	0	0	0	0	0	0
1994	ELAVL1	6	0	0	0	0	0	0	0	0	0	0	0	0	0	0	0	0	0	0	0	0	0	0	0	0	0	0	0	0	0	0	0	0	0	0	0	0	0	0	0	0	0	0	0	0	0	0	0
22948	CCT5	6	0	0	0	0	0	0	0	0	0	0	1	0	0	0	0	0	0	0	0	0	0	1	0	0	0	0	0	0	0	0	0	0	0	0	0	0	0	0	0	0	0	0	0	0	0	0	0
7277	TUBA4A	6	0	1	0	0	0	0	1	0	0	0	0	0	0	0	0	0	0	1	0	0	0	0	0	0	0	0	0	0	0	0	0	0	0	0	0	0	0	0	0	0	0	0	0	0	0	0	0
84790	TUBA1C	5	0	1	1	1	0	0	1	0	0	0	0	0	0	0	0	0	0	0	0	0	0	0	0	0	0	0	0	0	0	0	0	0	0	0	0	0	0	0	0	0	0	0	0	0	0	0	0
8125	ANP32A	5	1	1	0	1	1	0	0	0	0	0	0	0	0	0	0	0	0	0	0	0	0	0	0	0	0	0	0	0	0	0	0	0	0	0	0	0	0	0	0	0	0	0	0	0	0	0	0
2969	GTF2I	5	0	0	0	1	0	0	0	0	0	0	0	0	0	0	0	0	0	0	0	0	0	0	1	0	0	0	0	0	0	0	0	0	0	0	0	0	0	0	0	0	0	0	0	0	0	0	0
5589	PRKCSH	5	0	0	0	0	0	0	0	0	0	0	0	0	0	0	0	0	0	0	0	0	0	0	0	0	0	0	0	0	0	0	0	0	0	0	0	0	0	0	0	0	0	0	0	0	0	0	0
230	ALDOC	5	0	0	0	1	0	0	1	0	0	0	0	0	0	0	0	0	0	0	0	0	0	0	0	0	0	0	0	0	0	0	0	0	0	0	0	0	0	0	0	0	0	0	0	0	0	0	0
10576	CCT2	5	1	0	0	0	0	0	0	0	0	0	0	0	0	0	0	0	0	0	0	0	0	1	0	0	0	0	0	0	0	0	0	0	0	0	0	0	0	0	0	0	0	0	0	0	0	0	0
5479	PPIB	5	0	0	0	0	0	0	0	0	0	1	0	0	0	0	0	0	0	0	0	0	0	0	0	0	0	0	0	0	0	0	0	0	0	0	0	0	0	0	0	0	0	0	0	0	0	0	0
6230	RPS25	5	1	1	0	0	0	0	0	0	0	0	0	0	0	0	0	0	0	0	0	0	0	0	0	0	0	0	0	0	0	0	0	0	0	0	0	0	0	0	0	0	0	0	0	0	0	0	0
79077	DCTPP1	5	0	1	0	0	0	0	0	0	0	0	0	0	0	0	0	0	0	0	0	0	0	0	0	0	0	0	0	0	0	0	0	0	0	0	0	0	0	0	0	1	0	0	0	0	0	0	0
10808	HSPH1	5	0	0	0	0	0	0	0	1	1	0	0	0	0	0	1	0	0	0	0	0	1	0	0	0	0	0	0	0	0	0	0	0	0	0	0	0	0	0	0	0	0	0	0	0	0	0	0
5202	PFDN2	5	0	0	1	0	0	0	0	0	0	0	0	0	0	0	0	0	0	0	0	0	0	1	0	0	0	0	0	0	0	0	0	0	0	0	0	0	0	0	0	0	0	0	0	0	0	0	0
309	ANXA6	5	0	0	0	0	0	0	0	0	0	0	0	0	1	0	0	0	0	1	0	0	0	0	0	0	0	0	0	0	0	0	1	0	0	0	0	1	0	0	0	0	0	0	0	0	0	0	0
8665	EIF3F	5	0	0	0	0	0	1	0	0	0	0	1	0	0	0	0	0	0	0	0	0	0	0	0	0	0	0	0	0	0	1	0	0	0	0	0	0	0	0	0	0	0	0	0	0	0	0	1
23193	GANAB	5	0	1	0	0	0	0	0	0	0	0	0	0	0	0	0	0	0	0	0	0	0	0	0	0	0	0	0	0	0	0	0	0	0	0	0	0	0	0	0	0	0	0	0	0	0	0	0
2539	G6PD	5	0	0	0	0	0	1	0	0	0	0	0	0	0	0	0	0	0	1	0	0	0	0	0	0	0	0	0	0	0	0	0	0	0	0	0	0	0	0	0	0	0	0	0	0	0	0	0
5049	PAFAH1B2	5	0	0	0	0	0	0	0	0	0	0	0	0	0	0	0	0	0	0	0	0	0	0	0	0	0	0	0	0	0	0	0	0	0	0	0	0	0	0	0	0	0	0	0	0	0	0	0
23277	CLUH	5	0	0	0	0	0	0	0	0	0	0	0	0	0	0	0	0	0	0	0	0	0	0	0	0	0	0	0	0	0	0	0	0	0	0	0	0	0	0	0	0	0	0	0	0	0	0	0
7534	YWHAZ	5	1	0	0	0	0	0	1	0	0	0	0	0	0	0	0	0	0	0	0	0	0	0	1	0	0	0	0	0	0	0	0	0	0	0	0	0	0	0	0	0	0	1	0	0	0	0	0
59	ACTA2	5	0	0	0	0	1	0	0	0	0	0	0	0	0	0	0	0	0	0	0	0	0	0	0	0	0	0	0	0	0	0	0	0	0	0	0	0	0	0	0	0	0	0	0	0	0	0	0
6427	SRSF2	5	0	1	0	0	0	0	1	0	0	0	0	0	0	0	0	0	0	0	0	0	0	0	0	0	0	0	0	0	0	0	0	0	0	0	0	0	0	0	0	1	0	0	0	0	0	0	0
345651	ACTBL2	5	0	0	0	0	0	0	0	0	0	0	0	0	0	0	0	0	0	0	0	0	0	0	0	0	0	0	0	0	0	0	0	0	0	0	0	0	0	0	0	0	0	0	0	0	0	0	0
7879	RAB7A	5	0	1	0	0	0	0	0	0	0	0	0	0	0	0	0	0	0	0	0	0	0	0	0	0	0	0	0	0	0	0	0	0	0	0	0	0	0	0	0	0	0	0	0	0	0	0	0
8115	TCL1A	5	0	0	0	0	0	0	0	0	0	0	0	0	0	0	0	0	0	0	0	0	0	0	0	1	0	0	0	0	0	0	0	0	0	0	0	0	0	0	0	0	0	0	0	0	0	0	1
9991	PTBP3	5	0	0	0	0	0	1	0	0	0	0	0	0	0	0	0	0	0	0	0	0	0	0	0	0	0	0	0	0	0	0	0	0	0	0	0	0	0	0	0	0	0	0	0	0	0	0	0
4678	NASP	5	0	0	0	1	0	0	0	0	0	0	0	0	0	0	0	0	0	0	0	0	0	0	0	0	0	0	0	0	0	0	0	0	0	0	0	0	0	0	0	0	0	0	0	0	0	0	0
3190	HNRNPK	5	0	0	0	0	0	0	0	0	0	0	0	0	0	0	0	0	0	0	0	0	0	0	0	0	0	0	0	0	0	0	0	0	0	0	0	0	0	1	1	0	0	0	0	0	0	0	0
10935	PRDX3	5	1	1	0	0	0	0	0	0	0	0	0	0	0	0	0	0	0	0	0	0	0	0	0	0	0	0	0	0	0	0	0	0	0	0	0	0	0	0	0	0	0	0	0	0	0	0	0
7296	TXNRD1	4	1	1	0	0	0	0	0	0	0	0	0	0	0	0	0	0	0	0	0	0	0	0	0	0	0	0	0	0	0	0	0	0	0	0	0	0	0	0	0	0	0	0	0	0	0	0	0
9987	HNRNPDL	4	0	0	0	0	0	0	0	0	0	0	0	0	0	0	0	0	0	0	0	0	0	0	0	0	0	0	0	1	0	0	0	0	0	0	0	0	0	0	0	0	0	0	0	0	0	0	1
2547	XRCC6	4	0	0	0	1	0	0	1	0	0	0	0	0	0	0	0	0	0	0	0	0	0	0	0	0	0	0	0	0	0	0	0	0	0	0	0	0	0	0	1	0	0	0	0	0	0	0	0
6421	SFPQ	4	0	0	0	0	0	1	0	0	0	0	0	0	0	0	0	0	0	0	0	1	0	0	0	0	0	0	0	0	0	0	0	0	0	0	0	0	0	0	0	0	0	0	0	0	0	0	0
3185	HNRNPF	4	1	0	0	0	1	0	1	0	0	0	0	0	0	0	0	0	0	0	0	0	0	0	0	0	0	0	0	0	0	0	0	0	0	0	0	0	0	0	0	0	0	0	0	0	0	0	0
5198	PFAS	4	0	0	0	0	0	0	0	0	0	0	0	0	0	0	0	0	0	0	0	0	0	1	0	0	0	0	0	0	0	0	0	0	0	0	0	0	0	0	0	0	0	0	0	0	0	0	0
829	CAPZA1	4	0	0	0	0	0	0	0	0	0	0	0	0	0	0	0	0	0	0	0	0	0	0	0	0	0	0	0	0	0	0	0	0	0	0	0	0	0	0	0	0	0	0	0	0	0	0	0
6418	SET	4	1	0	0	1	0	0	0	0	0	0	0	0	0	0	0	0	0	0	0	0	0	0	0	0	0	0	0	0	0	0	0	0	0	0	0	0	0	0	0	0	0	1	0	0	0	0	0
8565	YARS1	4	0	0	0	0	1	0	0	0	0	0	0	0	0	0	0	0	0	0	0	0	0	0	0	0	0	0	0	0	0	0	0	0	0	0	0	0	0	0	0	0	0	1	0	0	0	0	0
8607	RUVBL1	4	0	0	0	0	0	0	0	0	0	0	1	0	0	0	0	0	0	0	0	0	0	1	0	0	0	0	0	0	0	0	0	0	0	0	0	0	0	0	0	0	0	0	0	0	0	0	0
55748	CNDP2	4	0	0	0	0	0	0	0	0	0	0	0	0	0	0	0	0	0	0	0	0	0	0	0	0	0	0	0	0	0	0	0	0	0	0	0	0	0	0	0	0	0	0	0	0	0	0	0
142	PARP1	4	0	0	0	1	0	1	0	0	0	0	0	0	0	0	0	0	0	0	0	0	0	0	0	0	0	1	0	0	0	0	0	0	1	0	0	0	0	0	0	0	0	0	0	0	0	0	0
5050	PAFAH1B3	4	0	0	0	0	0	0	0	0	0	0	0	0	0	0	0	0	0	0	0	0	0	1	0	0	0	0	0	0	0	0	0	0	0	0	0	0	0	0	0	0	0	0	0	0	0	0	0
5272	SERPINB9	4	0	0	0	0	0	0	0	0	0	0	0	0	0	0	0	0	0	0	0	0	0	0	0	0	0	0	0	0	0	0	0	0	0	0	0	0	0	0	0	0	0	0	0	0	0	0	0
7532	YWHAG	4	0	0	0	0	0	0	0	0	0	0	0	0	1	0	0	0	0	0	0	0	0	0	0	0	0	0	0	0	0	0	0	0	0	0	0	1	0	0	0	0	0	0	0	0	0	0	0
10971	YWHAQ	4	1	1	0	0	0	1	0	0	0	0	0	0	0	0	0	0	0	0	0	0	0	0	0	0	0	0	0	0	0	0	0	0	0	0	0	0	0	0	0	0	0	0	0	0	0	0	0
81	ACTN4	4	0	1	0	0	0	0	0	0	0	0	0	0	0	0	0	0	0	1	0	0	0	0	0	0	0	0	0	0	0	0	0	0	0	0	0	0	0	0	0	0	0	0	0	0	0	0	0
47	ACLY	4	0	0	0	0	1	0	0	0	0	0	0	0	0	0	0	0	0	0	0	0	0	0	0	0	0	0	0	0	0	0	0	0	0	0	0	0	0	1	0	0	0	0	0	0	0	0	0
6950	TCP1	4	1	0	0	0	1	0	0	0	0	0	0	0	0	0	0	0	0	0	0	0	0	0	0	0	0	0	0	0	0	1	0	0	0	0	0	0	0	0	0	0	0	0	0	0	0	0	0
6727	SRP14	4	0	1	0	0	0	0	0	0	0	0	0	0	0	0	0	0	0	0	0	0	0	0	0	0	0	0	0	0	0	0	0	0	0	0	0	0	0	0	0	0	0	0	0	0	0	0	0
56616	DIABLO	4	0	0	0	0	0	0	0	0	0	0	0	0	0	0	0	0	0	0	0	0	0	0	0	0	0	0	0	0	0	0	0	0	0	0	0	0	0	0	0	0	0	0	0	0	0	0	0
8661	EIF3A	4	0	0	0	0	0	0	0	0	0	0	1	0	0	0	0	0	0	0	0	0	0	0	0	0	0	0	0	0	0	0	0	0	0	0	0	0	0	0	0	0	0	0	0	0	0	0	0
25814	ATXN10	4	1	0	0	0	0	0	1	0	0	0	0	0	0	0	0	0	0	0	0	0	0	0	0	0	0	0	0	0	0	0	0	0	0	0	0	0	0	0	0	0	0	0	0	0	0	0	0
9689	BZW1	4	0	0	0	0	0	0	0	0	0	0	0	0	0	0	0	0	0	0	0	0	0	0	0	0	0	0	0	0	0	0	0	0	0	0	0	0	0	0	1	0	0	0	0	0	0	0	0
3646	EIF3E	4	0	0	1	0	0	0	0	0	0	0	1	0	0	0	0	0	0	0	0	0	0	0	0	0	0	0	0	0	0	0	0	0	0	0	0	0	0	0	0	0	0	0	0	0	0	0	0
2237	FEN1	4	0	1	0	0	0	0	0	0	0	0	0	0	0	0	0	0	0	1	0	0	0	0	0	0	0	0	0	0	0	0	0	0	0	0	0	0	0	0	0	1	0	0	0	0	0	0	0
2665	GDI2	4	1	0	0	0	0	1	0	0	0	0	0	0	0	0	0	0	0	0	0	0	0	1	0	0	0	0	0	0	0	0	0	0	0	0	0	0	0	0	0	0	0	0	0	0	0	0	0
2224	FDPS	4	0	0	0	0	0	0	0	0	0	0	0	0	0	0	0	0	0	1	0	0	0	0	0	0	0	0	0	0	0	0	0	0	0	0	0	0	0	0	0	1	0	0	0	0	0	0	0
5688	PSMA7	4	0	1	0	0	0	0	0	0	0	0	0	0	0	0	0	0	0	0	1	0	0	0	0	0	0	0	0	0	0	0	0	0	0	0	0	0	0	0	0	0	0	0	0	0	0	0	0
27044	SND1	4	0	0	0	0	0	0	0	0	0	1	0	0	0	0	0	0	1	0	0	0	0	0	0	0	0	0	0	0	0	0	0	0	0	0	0	0	0	0	0	0	0	0	0	0	0	0	0
5686	PSMA5	4	0	0	0	0	0	0	0	0	0	0	0	0	0	0	0	0	0	0	1	0	0	0	0	0	0	0	0	0	0	0	0	0	0	0	0	0	0	0	0	0	0	0	0	0	0	0	0
10381	TUBB3	4	0	0	0	0	0	0	0	0	0	0	0	0	0	0	0	0	0	0	0	0	0	0	0	0	0	0	0	0	0	0	0	0	0	0	0	0	0	0	0	0	0	0	0	0	0	0	0
440	ASNS	4	0	0	0	0	0	1	0	0	0	0	0	0	0	0	0	0	0	0	0	0	0	0	0	0	0	0	0	0	0	0	0	0	0	0	0	0	0	0	0	0	0	0	0	0	0	0	0
462	SERPINC1	4	0	0	0	0	0	0	0	0	0	0	0	0	0	0	0	0	0	0	0	0	0	0	0	0	0	0	0	0	0	0	0	0	0	0	1	0	0	0	0	0	0	0	0	0	0	0	0
10109	ARPC2	4	1	1	0	0	0	0	0	0	0	0	0	0	0	0	0	0	0	0	0	0	0	0	0	0	0	0	0	0	1	0	0	0	0	0	0	0	0	0	0	0	0	0	0	0	0	0	0
5725	PTBP1	4	0	0	0	1	0	1	0	0	0	0	0	0	0	0	0	0	0	0	0	0	0	0	0	0	0	1	0	0	0	0	0	0	1	0	0	0	0	0	0	0	0	0	0	0	0	0	0
84817	TXNDC17	4	0	0	0	0	0	0	0	0	0	0	0	0	0	0	0	0	0	0	0	0	0	0	0	0	0	0	0	0	0	0	0	0	0	0	1	0	0	0	0	0	0	1	0	0	0	0	0
8668	EIF3I	4	0	1	0	0	1	0	1	0	0	0	1	0	0	0	0	0	0	0	0	0	0	0	0	0	0	0	0	0	0	0	0	0	0	0	0	0	0	0	0	0	0	0	0	0	0	0	0
5777	PTPN6	4	0	0	0	0	0	0	0	0	0	0	0	0	0	0	0	0	0	0	0	0	0	0	0	0	0	0	0	0	0	0	0	0	0	0	0	0	0	0	0	0	0	0	0	0	0	0	0
6233	RPS27A	4	1	0	0	0	0	0	0	0	0	0	0	0	0	0	0	0	0	0	0	0	0	0	0	0	0	0	0	0	0	0	0	0	0	0	0	0	0	0	0	0	0	0	0	0	0	0	0
2026	ENO2	4	0	0	0	0	0	0	0	0	0	0	0	0	0	0	0	0	0	0	0	0	0	0	0	0	0	0	0	0	0	0	0	0	0	0	0	0	0	0	0	0	0	0	0	0	0	0	0
5902	RANBP1	4	0	1	0	0	0	0	0	0	0	0	0	0	0	0	0	0	0	0	0	0	0	0	0	0	0	0	0	0	0	0	0	0	0	0	0	0	0	1	0	1	0	0	0	0	0	0	0
1984	EIF5A	4	0	0	0	0	1	0	0	0	0	0	0	0	0	0	0	0	0	0	0	0	0	0	0	0	0	0	0	0	0	0	0	0	0	0	0	0	0	0	0	0	0	0	0	0	0	0	0
6135	RPL11	4	0	0	1	0	0	0	0	0	0	0	0	0	0	0	0	0	0	0	0	0	0	0	0	0	0	0	0	0	0	0	0	0	0	0	0	0	0	0	0	0	0	0	0	0	0	0	0
6888	TALDO1	3	0	0	0	1	0	1	0	0	0	0	0	0	0	0	0	0	0	0	0	0	0	0	0	0	0	0	0	0	0	0	0	0	0	0	0	0	0	0	0	0	0	0	0	0	0	0	0
10197	PSME3	3	0	0	0	1	0	0	0	0	0	0	0	0	0	0	0	0	0	0	0	0	0	0	0	0	0	0	0	0	0	0	0	0	0	0	0	0	0	0	0	0	0	0	0	0	0	0	0
4830	NME1	3	0	0	0	0	1	0	0	0	0	0	0	0	0	0	0	0	0	0	0	0	0	0	0	0	0	0	0	0	0	0	0	0	0	0	0	0	0	0	0	1	0	0	0	0	0	0	0
989	SEPTIN7	3	0	0	0	0	0	0	0	0	0	0	0	0	0	0	0	0	0	0	0	0	0	0	0	0	0	0	0	0	0	0	0	0	0	0	0	0	0	0	0	0	0	0	0	0	0	0	1
6709	SPTAN1	3	0	0	0	0	0	0	0	0	0	0	0	0	0	0	0	0	0	0	0	0	0	0	0	0	0	1	0	0	0	0	0	0	0	0	0	0	0	0	1	0	0	0	0	0	0	0	0
10910	SUGT1	3	0	0	0	0	0	0	0	0	0	0	0	0	0	0	0	0	0	0	0	0	0	1	0	0	0	0	0	0	0	0	0	0	0	0	0	0	0	0	0	0	0	0	0	0	0	0	0
7529	YWHAB	3	1	0	0	0	0	0	1	0	0	0	0	0	0	0	0	0	0	0	0	0	0	0	0	0	0	0	0	0	0	0	0	0	0	0	0	0	0	0	0	0	0	0	0	0	0	0	0
5720	PSME1	3	0	0	0	0	0	0	0	0	0	0	0	0	0	0	0	0	0	0	0	0	0	0	0	0	0	0	0	0	0	0	0	0	0	0	0	0	0	0	0	0	0	0	0	0	0	0	0
5717	PSMD11	3	0	0	0	0	0	0	0	0	0	0	0	0	0	0	0	0	0	0	0	0	0	0	0	0	0	0	0	0	0	0	0	0	0	0	0	0	0	1	1	0	0	0	0	0	0	0	0
6635	SNRPE	3	0	0	0	0	0	0	1	0	0	0	0	0	0	0	0	0	0	0	0	0	0	0	0	0	0	1	0	0	0	0	0	0	1	0	0	0	0	0	0	0	0	0	0	0	0	0	0
5691	PSMB3	3	0	1	0	0	0	0	0	0	0	0	0	0	0	0	0	0	0	0	0	0	0	0	0	0	0	0	0	0	0	0	0	0	0	0	0	0	0	0	0	1	0	0	0	0	0	0	0
6189	RPS3A	3	0	0	0	0	0	0	0	0	0	0	0	0	0	0	0	0	0	0	0	0	0	0	0	0	0	0	0	0	0	0	0	0	0	0	0	0	1	0	0	0	0	0	0	0	0	0	0
5471	PPAT	3	0	0	0	0	0	0	0	0	0	0	0	0	0	0	0	0	0	0	0	0	0	0	1	0	0	0	0	0	0	0	0	0	0	0	0	0	0	0	0	0	0	0	0	0	0	0	0
9512	PMPCB	3	0	0	0	0	0	0	0	0	0	0	0	0	0	0	0	0	0	0	0	0	0	0	0	0	0	1	0	0	0	0	0	0	0	0	0	0	0	0	0	0	0	0	0	0	0	0	0
6625	SNRNP70	3	0	0	0	0	0	0	0	0	0	0	0	0	0	0	0	0	0	1	0	0	0	0	0	0	0	0	0	0	0	0	0	0	0	0	0	0	0	0	0	0	0	0	0	0	0	0	0
7317	UBA1	3	0	0	1	1	0	1	0	0	0	0	0	0	0	0	0	0	0	0	0	0	0	0	0	0	0	0	0	0	0	0	0	0	0	0	0	0	0	0	0	0	0	0	0	0	0	0	0
6188	RPS3	3	0	0	1	0	0	1	0	0	0	0	0	0	0	0	0	0	0	0	0	0	0	0	0	0	0	0	0	0	0	0	0	0	0	0	0	0	0	0	0	0	0	0	0	0	0	0	0
7411	VBP1	3	0	1	0	0	0	0	0	0	0	0	0	0	0	0	0	0	0	0	0	0	0	1	0	0	0	0	0	0	0	0	0	0	0	0	0	0	0	0	0	0	0	0	0	0	0	0	0
6632	SNRPD1	3	0	0	0	0	0	0	0	0	0	0	0	0	0	0	0	0	0	0	0	0	0	0	0	0	0	0	0	0	0	0	0	0	0	0	0	0	0	0	0	0	0	0	0	0	0	0	0
6175	RPLP0	3	1	0	0	0	0	0	0	0	0	0	0	0	0	0	0	0	0	0	0	0	0	0	0	0	0	0	0	0	0	0	0	0	0	0	0	0	1	0	0	0	0	0	0	0	0	0	0
16	AARS1	3	0	0	0	0	1	0	0	0	0	0	0	0	0	0	0	0	0	0	0	0	0	0	0	0	0	0	0	0	0	0	0	0	0	0	0	0	0	0	0	0	0	0	0	0	0	0	0
1973	EIF4A1	3	0	0	1	1	0	1	0	0	0	0	0	0	0	0	0	0	0	0	0	0	0	0	0	0	0	0	0	0	0	0	0	0	0	0	0	0	0	0	0	0	0	0	0	0	0	0	0
8539	API5	3	0	0	0	0	0	0	0	0	0	0	0	0	0	0	0	0	0	0	0	0	0	0	0	0	0	1	0	0	0	0	0	0	1	0	0	0	0	0	0	0	0	0	0	0	0	0	0
3146	HMGB1	3	1	1	0	1	0	0	0	0	0	0	0	0	0	0	0	0	0	0	0	0	0	0	0	0	0	0	0	0	0	0	0	0	0	0	0	0	0	0	0	0	0	0	0	0	0	0	0
1937	EEF1G	3	0	0	0	0	0	1	0	0	0	0	0	0	0	0	0	0	0	0	0	0	0	0	0	0	0	0	0	0	0	0	0	0	0	0	0	0	0	0	0	0	0	0	0	0	0	0	0
8340	H2BC13	3	0	0	1	0	1	0	0	0	0	0	0	0	0	0	0	0	0	0	0	0	0	0	0	0	0	0	0	0	0	0	0	0	0	0	0	0	0	0	0	0	0	0	0	0	0	0	0
9343	EFTUD2	3	0	0	0	1	0	0	0	0	0	0	0	0	0	0	0	0	0	0	0	0	0	0	0	0	0	1	0	0	0	0	0	0	0	0	0	0	0	0	0	0	0	0	0	0	0	0	0
8895	CPNE3	3	0	0	0	0	0	0	0	0	0	0	0	0	0	0	0	0	0	0	0	0	0	0	0	0	0	0	0	0	0	0	0	0	0	0	1	0	0	0	0	0	0	0	0	0	0	0	0
11151	CORO1A	3	0	0	0	0	0	0	0	0	0	0	0	0	0	0	0	0	0	0	0	0	0	0	0	0	0	0	0	0	0	0	0	0	0	0	0	0	0	0	0	0	0	0	0	0	0	0	0
1983	EIF5	3	0	0	0	0	0	0	0	0	0	0	0	0	0	0	0	0	0	0	0	0	0	0	0	0	0	0	0	0	0	1	0	0	0	0	0	0	0	1	0	0	0	0	0	0	0	0	0
1213	CLTC	3	0	0	0	0	1	0	0	0	0	0	0	0	0	0	0	0	1	0	0	0	0	0	0	0	0	0	0	0	0	0	0	0	0	0	0	1	0	0	0	0	0	0	0	0	0	0	0
11140	CDC37	3	0	0	0	0	0	0	0	0	0	0	0	0	0	0	0	0	0	0	0	0	0	0	0	0	0	0	0	0	0	0	0	0	0	0	0	0	0	0	0	0	0	0	0	0	0	0	0
7203	CCT3	3	0	0	1	0	0	0	0	0	0	0	0	0	0	0	0	0	0	0	0	0	0	0	0	0	0	0	0	0	0	0	0	0	0	0	0	0	0	0	0	0	0	0	0	0	0	0	0
1854	DUT	3	0	0	0	0	0	0	0	0	0	0	0	0	0	0	0	0	0	0	0	0	0	0	0	0	0	0	0	0	0	0	0	0	0	0	0	0	0	0	0	0	0	0	0	0	0	0	0
8826	IQGAP1	3	0	0	0	0	0	0	0	0	0	0	0	0	0	0	0	0	0	0	0	1	0	0	0	0	0	0	0	0	0	0	0	0	0	0	0	1	0	0	0	0	0	0	0	0	0	0	0
333932	H3C15	3	0	0	0	0	0	0	0	0	0	0	0	0	0	0	0	0	0	0	0	0	0	0	0	0	0	0	0	0	0	0	0	0	0	0	0	0	0	0	0	0	0	0	0	0	0	0	0
191	AHCY	3	0	1	0	0	1	0	0	0	0	0	0	0	0	0	0	0	0	0	0	0	0	0	0	0	0	0	0	0	0	0	0	0	0	0	0	0	0	0	0	0	0	0	0	0	0	0	0
8880	FUBP1	3	0	0	0	1	0	0	0	0	0	0	0	0	0	0	0	0	0	0	0	0	0	0	0	0	0	0	0	0	0	0	0	0	0	0	0	0	0	1	0	0	0	0	0	0	0	0	0
328	APEX1	3	0	0	0	1	0	0	0	0	0	0	0	0	0	0	0	0	0	0	0	0	0	0	0	0	0	0	0	0	0	0	0	0	0	0	0	0	0	0	0	0	0	0	0	0	0	0	0
87	ACTN1	3	0	0	0	0	0	0	0	0	0	0	0	0	0	0	0	0	0	0	0	0	0	0	0	0	0	0	0	0	0	0	0	0	0	0	0	0	0	0	0	0	0	0	0	0	0	0	0
2739	GLO1	3	1	1	0	0	0	0	0	0	0	0	0	0	0	0	0	0	0	0	0	0	0	0	0	0	0	0	0	0	0	0	0	0	0	0	0	0	0	0	0	0	0	0	0	0	0	0	0
10096	ACTR3	3	0	0	0	0	0	0	0	0	0	0	0	0	0	0	0	0	0	0	0	0	0	0	0	0	0	0	0	0	0	0	0	0	0	0	0	1	0	0	0	0	0	0	0	0	0	0	0
10128	LRPPRC	3	0	0	0	0	0	0	0	0	0	0	0	0	0	0	0	0	0	0	0	0	0	0	0	0	0	0	0	0	0	0	0	0	0	0	0	0	0	0	0	0	0	0	0	0	0	0	0
6201	RPS7	2	1	0	0	0	0	0	0	0	0	0	0	0	0	0	0	0	0	0	0	0	0	0	0	0	0	0	0	0	0	0	0	0	0	0	0	0	0	0	0	0	0	0	0	0	0	0	0
1917	EEF1A2	2	0	0	0	0	0	1	0	0	0	0	0	0	0	0	0	0	0	0	0	0	0	0	0	0	0	0	0	0	0	0	0	0	0	0	0	0	0	0	0	0	0	0	0	0	0	0	0
83706	FERMT3	2	0	0	0	0	0	0	0	0	0	0	0	0	0	0	0	0	0	0	0	0	0	0	0	0	0	0	0	0	0	0	0	0	0	0	0	0	0	0	0	0	0	0	0	0	0	0	0
10728	PTGES3	2	0	0	0	0	0	0	0	0	0	0	0	0	0	0	0	0	0	0	0	0	0	0	0	0	0	0	0	0	0	0	0	0	0	0	0	0	0	0	0	0	0	0	0	0	0	0	0
2664	GDI1	2	0	0	0	0	0	0	0	0	0	0	0	0	0	0	0	0	0	0	0	0	0	0	0	0	0	0	0	0	0	0	0	0	0	0	0	0	0	0	0	0	0	0	0	0	0	0	0
26953	RANBP6	2	0	0	0	0	0	0	0	0	0	0	0	0	0	0	0	0	0	0	0	0	0	0	0	0	0	0	0	0	0	0	0	0	0	0	0	0	0	0	0	0	0	0	0	0	0	0	0
5702	PSMC3	2	0	0	0	0	0	0	0	0	0	0	0	0	0	0	0	0	0	0	0	0	0	0	0	0	0	0	0	0	0	0	0	0	0	0	0	0	0	0	0	0	0	0	0	0	0	0	0
2618	GART	2	0	0	0	0	0	0	0	0	0	0	0	0	0	0	0	0	0	0	0	0	0	0	0	0	0	0	0	0	0	0	0	0	0	0	0	0	0	0	0	0	0	0	0	0	0	0	0
30001	ERO1A	2	0	0	0	0	0	0	0	0	0	0	0	0	0	0	0	0	0	0	0	0	0	0	0	0	0	0	0	0	0	0	0	0	0	0	0	0	0	0	0	0	0	0	0	0	0	0	0
5694	PSMB6	2	0	0	0	0	0	0	0	0	0	0	0	0	0	0	0	0	0	0	0	0	0	0	0	0	0	0	0	0	0	1	0	0	0	0	0	0	0	0	0	0	0	0	0	0	0	0	0
6633	SNRPD2	2	0	1	0	0	0	0	0	0	0	0	0	0	0	0	0	0	0	0	0	0	0	0	0	0	0	0	0	0	0	0	0	0	0	0	0	0	0	0	0	0	0	0	0	0	0	0	0
10072	DPP3	2	0	0	0	0	0	0	0	0	0	0	0	0	0	0	0	0	0	0	0	0	0	0	0	0	0	0	0	0	0	0	0	0	0	0	0	0	0	0	0	1	0	0	0	0	0	0	0
7919	DDX39B	2	0	0	0	0	1	0	0	0	0	0	0	0	0	0	0	0	0	0	0	0	0	0	0	0	0	0	0	0	0	0	0	0	0	0	0	0	0	0	0	0	0	0	0	0	0	0	0
10097	ACTR2	2	0	0	0	0	0	0	0	0	0	0	0	0	0	0	0	0	0	0	0	0	0	0	0	1	0	0	0	0	0	0	0	0	0	0	0	1	0	0	0	0	0	0	0	0	0	0	0
10541	ANP32B	2	0	0	0	1	0	0	0	0	0	0	0	0	0	0	0	0	0	0	0	0	0	0	0	0	0	0	0	0	0	0	0	0	0	0	0	0	0	0	0	0	0	0	0	0	0	0	0
7520	XRCC5	2	1	0	0	1	0	0	0	0	0	0	0	0	0	0	0	0	0	0	0	0	0	0	0	0	0	0	0	0	0	0	0	0	0	0	0	0	0	0	0	0	0	0	0	0	0	0	0
11260	XPOT	2	0	0	0	0	0	0	0	0	0	0	0	0	0	0	0	0	0	0	0	0	0	0	0	0	0	0	0	0	0	0	0	0	0	0	0	0	0	0	0	0	0	0	0	0	0	0	0
7514	XPO1	2	0	0	0	0	0	0	0	0	0	0	0	0	0	0	0	0	0	0	0	0	0	0	0	0	0	0	0	0	0	0	0	0	0	0	0	0	0	0	0	0	0	0	0	0	0	0	0
8078	USP5	2	0	0	0	0	1	0	0	0	0	0	0	0	0	0	0	0	0	0	0	0	0	0	0	0	0	0	0	0	0	0	0	0	0	0	0	0	0	0	0	0	0	0	0	0	0	0	0
11338	U2AF2	2	0	0	0	0	0	0	1	0	0	0	0	0	0	0	0	0	0	1	0	0	0	0	0	0	0	0	0	0	0	0	0	0	0	0	0	0	0	0	0	0	0	0	0	0	0	0	0
4076	CAPRIN1	2	1	0	0	0	0	0	0	0	0	0	0	0	0	0	0	0	0	0	0	0	0	0	0	0	0	0	0	0	0	0	0	0	0	0	0	0	0	0	0	0	0	0	0	0	0	0	0
7150	TOP1	2	0	0	0	0	0	0	0	0	0	1	0	0	0	0	0	0	0	0	0	0	0	0	0	0	0	0	0	0	0	0	0	0	0	0	0	0	0	0	0	0	0	1	0	0	0	0	0
10330	CNPY2	2	0	0	0	0	0	0	0	0	0	0	0	0	0	0	0	0	0	0	0	0	0	0	0	0	0	0	0	0	0	0	0	0	0	0	0	0	0	0	0	0	0	0	0	0	0	0	0
22818	COPZ1	2	0	0	0	0	1	0	1	0	0	0	0	0	0	0	0	0	0	0	0	0	0	0	0	0	0	0	0	0	0	0	0	0	0	0	0	0	0	0	0	0	0	0	0	0	0	0	0
2764	GMFB	2	0	0	0	0	0	0	0	0	0	0	0	0	0	0	0	0	0	0	0	0	0	0	0	0	0	0	0	0	0	0	0	0	0	0	1	0	0	0	0	0	0	0	0	0	0	0	0
1633	DCK	2	0	0	0	0	0	0	0	0	0	0	0	0	0	0	0	0	0	0	0	0	0	0	0	0	0	0	0	0	0	0	0	0	0	0	0	0	0	0	0	0	0	0	0	0	0	0	0
6470	SHMT1	2	0	0	0	0	0	0	0	0	0	0	0	0	0	0	0	0	0	1	0	0	0	0	0	0	0	0	0	0	0	0	0	0	0	0	0	0	0	0	0	1	0	0	0	0	0	0	0
10212	DDX39A	2	0	0	0	0	0	0	0	0	0	0	0	0	0	0	0	0	0	1	0	0	0	0	0	0	0	0	0	0	0	0	0	0	0	0	0	0	0	0	0	0	0	0	0	0	0	0	0
10539	GLRX3	2	0	0	0	0	1	0	0	0	0	0	0	0	0	0	0	0	0	0	0	0	0	0	0	0	0	0	0	0	0	0	0	0	0	0	0	0	0	0	0	0	0	0	0	0	0	0	0
8882	ZPR1	2	0	0	0	0	0	0	1	0	0	0	0	0	0	0	0	0	0	0	0	0	0	0	0	0	0	0	0	0	0	0	0	0	0	0	0	0	0	0	0	0	0	0	0	0	0	0	0
5685	PSMA4	2	0	0	0	0	0	0	0	0	0	0	0	0	0	0	0	0	0	0	0	0	0	0	0	0	0	0	0	0	0	0	0	0	0	0	0	0	0	0	0	0	0	0	0	0	0	0	0
10606	PAICS	2	1	1	0	0	0	0	0	0	0	0	0	0	0	0	0	0	0	0	0	0	0	0	0	0	0	0	0	0	0	0	0	0	0	0	0	0	0	0	0	0	0	0	0	0	0	0	0
10726	NUDC	2	0	0	0	0	0	0	0	0	0	0	0	0	0	0	0	0	0	0	0	0	0	1	0	0	0	0	0	0	0	0	0	0	0	0	0	0	0	0	0	1	0	0	0	0	0	0	0
11051	NUDT21	2	1	0	0	0	1	0	0	0	0	0	0	0	0	0	0	0	0	0	0	0	0	0	0	0	0	0	0	0	0	0	0	0	0	0	0	0	0	0	0	0	0	0	0	0	0	0	0
25796	PGLS	2	0	0	0	0	0	0	0	0	0	0	0	0	0	0	0	0	0	0	0	0	0	0	0	0	0	0	0	0	0	0	0	0	0	0	0	0	0	1	0	0	0	0	0	0	0	0	0
5464	PPA1	2	0	0	0	0	0	0	0	0	0	0	0	0	0	1	0	0	0	0	0	0	0	0	0	0	0	0	0	0	0	0	0	0	0	0	0	0	0	0	0	0	0	0	0	0	0	0	0
220988	HNRNPA3	2	0	0	0	0	0	0	0	0	0	0	0	0	0	0	0	0	0	0	0	0	0	0	0	0	0	0	0	0	0	0	0	0	0	0	0	0	0	0	0	0	0	0	0	0	0	0	0
10236	HNRNPR	2	0	0	1	0	0	0	0	0	0	0	0	0	0	0	0	0	0	0	0	0	0	0	0	0	0	0	0	0	0	0	0	0	0	0	0	0	0	0	0	0	0	0	0	0	0	0	0
3324	HSP90AA2P	2	0	0	1	0	0	1	0	0	0	0	0	0	0	0	0	0	0	0	0	0	0	0	0	0	0	0	0	0	0	0	0	0	0	0	0	0	0	0	0	0	0	0	0	0	0	0	0
4691	NCL	2	0	0	0	0	0	0	0	0	0	0	0	0	0	0	0	0	0	0	0	0	0	0	0	0	0	0	0	1	0	0	0	0	0	0	0	0	0	0	0	0	0	0	0	0	0	0	0
94239	H2AZ2	2	0	1	0	0	0	0	0	0	0	0	0	0	0	0	0	0	0	0	0	0	0	0	1	0	0	0	0	0	0	0	0	0	0	0	0	0	0	0	0	0	0	0	0	0	0	0	0
4677	NARS1	2	1	1	0	0	0	0	0	0	0	0	0	0	0	0	0	0	0	0	0	0	0	0	0	0	0	0	0	0	0	0	0	0	0	0	0	0	0	0	0	0	0	0	0	0	0	0	0
5223	PGAM1	2	0	0	0	0	0	0	1	0	0	0	0	0	0	0	0	0	0	0	0	0	0	0	0	0	0	0	0	0	0	0	1	0	0	0	0	0	0	0	0	0	0	0	0	0	0	0	0
3608	ILF2	2	0	0	0	0	0	0	0	0	0	0	0	0	0	0	0	0	0	0	0	0	0	0	0	0	0	0	0	0	0	0	0	0	0	0	0	0	0	0	0	0	0	0	0	0	0	0	0
5036	PA2G4	2	0	1	1	0	0	0	0	0	0	0	0	0	0	0	0	0	0	0	0	0	0	0	0	0	0	0	0	0	0	0	0	0	0	0	0	0	0	0	0	0	0	0	0	0	0	0	0
4200	ME2	2	0	0	0	0	0	0	0	0	0	0	0	0	0	0	0	0	0	0	0	0	0	0	0	0	0	0	0	0	0	1	0	0	0	0	0	0	0	0	0	0	0	0	0	0	0	0	0
5683	PSMA2	2	0	0	0	0	0	0	0	0	0	0	0	0	0	0	0	0	0	0	0	0	0	0	0	0	0	0	0	0	0	0	0	0	0	0	0	0	0	0	0	0	0	0	0	0	0	0	0
10527	IPO7	2	0	0	0	0	0	0	0	0	0	0	0	0	0	0	0	0	0	0	0	0	0	0	0	0	0	0	0	0	0	0	0	0	0	0	0	0	0	0	0	0	0	0	0	0	0	0	0
5682	PSMA1	2	0	0	0	0	0	0	0	0	0	0	0	0	0	0	0	0	0	0	0	0	0	0	0	0	0	0	0	0	0	0	0	0	0	0	0	0	0	0	0	0	0	0	0	0	0	0	0
10492	SYNCRIP	1	0	0	0	0	0	0	0	0	0	0	0	0	0	0	0	0	0	0	0	0	0	0	0	0	0	0	0	0	0	0	0	0	0	0	0	0	0	0	0	0	0	0	0	0	0	0	0
1665	DHX15	1	0	0	0	1	0	0	0	0	0	0	0	0	0	0	0	0	0	0	0	0	0	0	0	0	0	0	0	0	0	0	0	0	0	0	0	0	0	0	0	0	0	0	0	0	0	0	0
6472	SHMT2	1	0	0	0	0	0	0	0	0	0	0	0	0	0	0	0	0	0	0	0	0	0	0	1	0	0	0	0	0	0	0	0	0	0	0	0	0	0	0	0	0	0	0	0	0	0	0	0
375	ARF1	1	0	0	0	0	0	0	0	0	0	0	0	0	0	0	0	0	0	0	0	0	0	0	0	0	0	0	0	0	0	0	0	0	0	0	0	0	0	0	0	0	0	0	0	0	0	0	0
11164	NUDT5	1	0	0	0	0	0	0	1	0	0	0	0	0	0	0	0	0	0	0	0	0	0	0	0	0	0	0	0	0	0	0	0	0	0	0	0	0	0	0	0	0	0	0	0	0	0	0	0
22826	DNAJC8	1	0	0	0	0	0	0	0	0	0	0	0	0	0	0	0	0	0	0	0	0	0	0	0	0	0	0	0	0	0	0	0	0	0	0	0	0	0	0	0	0	0	0	0	0	0	0	0
55236	UBA6	1	0	0	0	0	0	0	0	0	0	0	0	0	0	0	0	0	0	0	0	0	0	0	0	0	0	0	0	0	0	0	0	0	0	0	0	0	0	0	0	0	0	0	0	0	0	0	0
23170	TTLL12	1	0	0	0	0	0	0	0	0	0	0	0	0	0	0	0	0	0	0	0	0	0	0	0	0	0	0	0	0	0	0	0	0	0	0	0	0	0	0	0	0	0	0	0	0	0	0	0
10591	DNPH1	1	0	0	0	0	0	0	0	0	0	0	0	0	0	0	0	0	0	0	0	0	0	0	0	0	0	0	0	0	0	0	0	0	0	0	0	0	0	0	0	0	0	0	0	0	0	0	0
55752	SEPTIN11	1	0	0	0	0	0	0	0	0	0	0	0	0	0	0	0	0	0	0	0	0	0	0	0	0	0	0	0	0	0	0	0	0	0	0	0	0	0	0	0	0	0	0	0	0	0	0	0
10540	DCTN2	1	0	0	0	0	0	0	0	0	0	0	0	0	0	0	0	0	0	0	0	0	0	0	0	0	0	0	0	0	0	0	0	0	0	0	0	0	0	0	0	0	0	0	0	0	0	0	0
397	ARHGDIB	1	0	0	0	0	0	0	0	0	0	0	0	0	0	0	0	0	0	0	0	0	0	0	0	0	0	0	0	0	0	0	0	0	0	0	0	0	0	0	0	0	0	0	0	0	0	0	0
51727	CMPK1	1	1	0	0	0	0	0	0	0	0	0	0	0	0	0	0	0	0	0	0	0	0	0	0	0	0	0	0	0	0	0	0	0	0	0	0	0	0	0	0	0	0	0	0	0	0	0	0
6626	SNRPA	1	0	0	0	0	0	0	0	0	0	0	0	0	0	0	0	0	0	0	0	0	0	0	0	0	0	0	0	0	0	0	0	0	0	0	0	0	0	0	0	0	0	0	0	0	0	0	0
1445	CSK	1	0	0	0	0	0	0	0	0	0	0	0	0	0	0	0	0	0	0	0	0	0	0	0	0	0	0	0	0	0	0	0	0	0	0	0	0	0	0	0	0	0	0	0	0	0	0	0
28969	BZW2	1	0	0	0	0	0	0	0	0	0	0	0	0	0	0	0	0	0	0	0	0	0	0	0	0	0	0	0	0	0	0	0	0	0	0	0	0	0	0	0	0	0	0	0	0	0	0	0
6634	SNRPD3	1	0	1	0	0	0	0	0	0	0	0	0	0	0	0	0	0	0	0	0	0	0	0	0	0	0	0	0	0	0	0	0	0	0	0	0	0	0	0	0	0	0	0	0	0	0	0	0
1434	CSE1L	1	1	0	0	0	0	0	0	0	0	0	0	0	0	0	0	0	0	0	0	0	0	0	0	0	0	0	0	0	0	0	0	0	0	0	0	0	0	0	0	0	0	0	0	0	0	0	0
6301	SARS1	1	0	0	0	0	0	0	0	0	0	0	0	0	0	0	0	0	0	0	0	0	0	0	0	0	0	0	0	0	0	0	0	0	0	0	0	0	0	0	0	0	0	0	0	0	0	0	0
6723	SRM	1	0	0	0	0	0	0	0	0	0	0	0	0	0	0	0	0	0	0	0	0	0	0	0	0	0	0	0	0	0	0	0	0	0	0	0	0	0	0	0	0	0	0	0	0	0	0	0
708	C1QBP	1	0	0	0	0	0	0	0	0	0	0	0	0	0	0	0	0	0	0	0	0	0	0	0	0	0	0	0	0	0	0	0	0	0	0	0	0	0	0	0	0	0	0	0	0	0	0	0
10575	CCT4	1	0	0	0	0	0	0	0	0	0	0	0	0	0	0	0	0	0	0	0	0	0	0	0	0	0	0	0	0	0	0	0	0	0	0	0	0	0	1	0	0	0	0	0	0	0	0	0
10574	CCT7	1	0	0	0	0	0	0	0	0	0	0	0	0	0	0	0	0	0	0	0	0	0	0	0	0	0	0	0	0	0	0	0	0	0	0	0	0	0	0	0	0	0	0	0	0	0	0	0
6742	SSBP1	1	0	0	0	0	0	0	0	0	0	0	0	0	0	0	0	0	0	0	0	0	0	0	0	0	0	0	0	0	0	0	0	0	0	0	0	0	0	0	0	0	0	0	0	0	0	0	0
26140	TTLL3	1	0	0	0	0	0	0	0	0	0	0	0	0	0	0	0	0	0	0	0	0	0	0	0	0	0	0	0	0	0	0	0	0	0	0	0	0	0	0	0	0	0	0	0	0	0	0	0
6902	TBCA	1	0	0	0	0	0	0	0	0	0	0	0	0	0	0	0	0	0	0	0	0	0	0	0	0	0	0	0	0	0	0	0	0	0	0	0	0	0	0	0	0	0	0	0	0	0	0	0
1431	CS	1	0	0	0	0	0	0	0	0	0	0	0	0	0	0	0	0	0	0	0	0	0	0	0	0	0	0	0	0	0	0	0	0	0	0	0	0	0	0	0	0	0	0	0	0	0	0	0
832	CAPZB	1	0	0	0	0	0	0	0	0	0	0	0	0	0	0	0	0	0	0	0	0	0	0	0	0	0	0	0	0	0	0	0	0	0	0	0	0	0	0	0	0	0	0	0	0	0	0	0
5510	PPP1R7	1	0	0	0	0	0	0	0	0	0	0	0	0	0	0	0	0	0	0	0	0	0	0	0	0	0	0	0	0	0	0	0	0	0	0	0	0	0	0	0	0	0	0	0	0	0	0	0
5636	PRPSAP2	1	0	0	0	0	0	0	0	0	0	0	0	0	0	0	0	0	0	0	0	0	0	0	0	0	0	0	0	0	0	0	0	0	0	0	0	0	0	0	0	0	0	0	0	0	0	0	0
5709	PSMD3	1	0	0	0	0	0	0	0	0	0	0	0	0	0	0	0	0	0	1	0	0	0	0	0	0	0	0	0	0	0	0	0	0	0	0	0	0	0	0	0	0	0	0	0	0	0	0	0
5718	PSMD12	1	0	0	0	0	1	0	0	0	0	0	0	0	0	0	0	0	0	0	0	0	0	0	0	0	0	0	0	0	0	0	0	0	0	0	0	0	0	0	0	0	0	0	0	0	0	0	0
2288	FKBP4	1	0	0	0	0	0	0	0	0	0	0	0	0	0	0	0	0	0	0	0	0	0	1	0	0	0	0	0	0	0	0	0	0	0	0	0	0	0	0	0	0	0	0	0	0	0	0	0
10598	AHSA1	1	0	0	0	0	0	0	0	0	0	0	0	0	0	0	0	0	0	1	0	0	0	0	0	0	0	0	0	0	0	0	0	0	0	0	0	0	0	0	0	0	0	0	0	0	0	0	0
5832	ALDH18A1	1	0	0	0	0	0	0	0	0	0	0	0	0	0	0	0	0	0	0	0	0	0	0	0	0	0	0	0	0	0	0	0	0	0	0	0	0	0	0	0	0	0	0	0	0	0	0	0
2937	GSS	1	0	0	0	0	0	0	0	0	0	0	0	0	0	0	0	0	0	0	0	0	0	0	0	0	0	0	0	0	0	0	0	0	0	0	0	0	0	0	0	0	0	0	0	0	0	0	0
2107	ETF1	1	0	0	0	0	0	0	0	0	0	0	0	0	0	0	0	0	0	0	0	0	0	0	0	0	0	0	0	0	0	0	0	0	0	0	0	0	0	0	0	0	0	1	0	0	0	0	0
5518	PPP2R1A	1	0	0	0	0	0	0	1	0	0	0	0	0	0	0	0	0	0	0	0	0	0	0	0	0	0	0	0	0	0	0	0	0	0	0	0	0	0	0	0	0	0	0	0	0	0	0	0
2632	GBE1	1	0	0	0	0	0	0	0	0	0	0	0	0	0	0	0	0	0	0	0	0	0	0	0	0	0	0	0	0	0	0	0	0	0	0	0	0	0	0	0	0	0	0	0	0	0	0	0
3276	PRMT1	1	0	0	0	1	0	0	0	0	0	0	0	0	0	0	0	0	0	0	0	0	0	0	0	0	0	0	0	0	0	0	0	0	0	0	0	0	0	0	0	0	0	0	0	0	0	0	0
2058	EPRS1	1	0	0	0	0	0	0	0	0	0	0	0	0	0	0	0	0	0	0	0	0	0	0	0	0	0	0	0	0	0	0	0	0	0	0	0	0	0	0	0	0	0	0	0	0	0	0	0
5886	RAD23A	1	0	0	0	0	0	0	1	0	0	0	0	0	0	0	0	0	0	0	0	0	0	0	0	0	0	0	0	0	0	0	0	0	0	0	0	0	0	0	0	0	0	0	0	0	0	0	0
3692	EIF6	1	0	0	0	0	0	0	0	0	0	0	0	0	0	0	0	0	0	0	0	0	0	0	0	0	0	0	0	0	0	0	0	0	0	0	0	0	0	0	0	0	0	0	0	0	0	0	0
79017	GGCT	1	0	0	0	0	0	0	0	0	0	0	0	0	0	0	0	0	0	0	0	0	0	0	0	0	0	0	0	0	0	0	0	0	0	0	1	0	0	0	0	0	0	0	0	0	0	0	0
5962	RDX	1	0	0	0	0	0	0	0	0	0	0	0	0	0	0	0	0	0	0	0	0	0	0	0	0	0	0	0	0	0	0	0	0	0	0	0	0	0	0	0	0	0	0	0	0	0	0	0
3735	KARS1	1	0	0	0	0	0	0	0	0	0	0	0	0	0	0	0	0	0	0	0	0	0	0	0	0	0	0	0	0	0	0	0	0	0	0	0	0	0	0	0	0	0	0	0	0	0	0	0
8335	H2AC4	1	0	0	0	0	0	0	0	0	0	0	0	0	0	0	0	0	0	0	0	0	0	0	0	0	0	0	0	0	0	0	0	0	0	0	0	0	0	0	0	0	0	0	0	0	0	0	0
55968	NSFL1C	1	0	0	0	0	0	0	0	0	0	0	0	0	0	0	0	0	0	0	0	0	0	0	0	0	0	0	0	0	0	0	0	0	0	0	0	0	0	0	0	0	0	0	0	0	0	0	0
6146	RPL22	1	1	0	0	0	0	0	0	0	0	0	0	0	0	0	0	0	0	0	0	0	0	0	0	0	0	0	0	0	0	0	0	0	0	0	0	0	0	0	0	0	0	0	0	0	0	0	0
80155	NAA15	1	0	0	0	0	0	0	0	0	0	0	0	0	0	0	0	0	0	0	0	0	0	0	1	0	0	0	0	0	0	0	0	0	0	0	0	0	0	0	0	0	0	0	0	0	0	0	0
6210	RPS15A	1	0	0	0	0	0	0	0	0	0	0	0	0	0	0	0	0	0	0	0	0	0	0	0	0	0	0	0	0	0	0	0	0	0	0	0	0	0	0	0	0	0	0	0	0	0	0	0
5695	PSMB7	1	0	1	0	0	0	0	0	0	0	0	0	0	0	0	0	0	0	0	0	0	0	0	0	0	0	0	0	0	0	0	0	0	0	0	0	0	0	0	0	0	0	0	0	0	0	0	0
7511	XPNPEP1	1	0	0	0	0	0	0	0	0	0	0	0	0	0	0	0	0	0	0	0	0	0	0	0	0	0	0	0	0	0	0	0	0	0	0	0	0	0	0	0	0	0	0	0	0	0	0	0
5692	PSMB4	1	0	0	0	0	0	0	0	0	0	0	0	0	0	0	0	0	0	0	0	0	0	0	0	0	0	0	0	0	0	0	0	0	0	0	0	0	0	0	0	0	0	0	0	0	0	0	0
5336	PLCG2	1	0	0	0	0	0	0	0	0	0	0	0	0	0	0	0	0	0	0	0	0	0	0	0	0	0	0	0	0	0	0	0	0	0	0	0	0	0	0	0	0	0	0	0	0	0	0	0
7533	YWHAH	1	0	0	0	0	0	0	0	0	0	0	0	0	0	0	0	0	0	0	0	0	0	0	0	0	0	0	0	0	0	0	0	0	0	0	0	0	0	0	0	0	0	0	0	0	0	0	0
823	CAPN1	0	0	0	0	0	0	0	0	0	0	0	0	0	0	0	0	0	0	0	0	0	0	0	0	0	0	0	0	0	0	0	0	0	0	0	0	0	0	0	0	0	0	0	0	0	0	0	0
60314	MYG1	0	0	0	0	0	0	0	0	0	0	0	0	0	0	0	0	0	0	0	0	0	0	0	0	0	0	0	0	0	0	0	0	0	0	0	0	0	0	0	0	0	0	0	0	0	0	0	0
7174	TPP2	0	0	0	0	0	0	0	0	0	0	0	0	0	0	0	0	0	0	0	0	0	0	0	0	0	0	0	0	0	0	0	0	0	0	0	0	0	0	0	0	0	0	0	0	0	0	0	0
55832	CAND1	0	0	0	0	0	0	0	0	0	0	0	0	0	0	0	0	0	0	0	0	0	0	0	0	0	0	0	0	0	0	0	0	0	0	0	0	0	0	0	0	0	0	0	0	0	0	0	0
81027	TUBB1	0	0	0	0	0	0	0	0	0	0	0	0	0	0	0	0	0	0	0	0	0	0	0	0	0	0	0	0	0	0	0	0	0	0	0	0	0	0	0	0	0	0	0	0	0	0	0	0
327	APEH	0	0	0	0	0	0	0	0	0	0	0	0	0	0	0	0	0	0	0	0	0	0	0	0	0	0	0	0	0	0	0	0	0	0	0	0	0	0	0	0	0	0	0	0	0	0	0	0
3837	KPNB1	0	0	0	0	0	0	0	0	0	0	0	0	0	0	0	0	0	0	0	0	0	0	0	0	0	0	0	0	0	0	0	0	0	0	0	0	0	0	0	0	0	0	0	0	0	0	0	0
471	ATIC	0	0	0	0	0	0	0	0	0	0	0	0	0	0	0	0	0	0	0	0	0	0	0	0	0	0	0	0	0	0	0	0	0	0	0	0	0	0	0	0	0	0	0	0	0	0	0	0
9520	NPEPPS	0	0	0	0	0	0	0	0	0	0	0	0	0	0	0	0	0	0	0	0	0	0	0	0	0	0	0	0	0	0	0	0	0	0	0	0	0	0	0	0	0	0	0	0	0	0	0	0
11165	NUDT3	0	0	0	0	0	0	0	0	0	0	0	0	0	0	0	0	0	0	0	0	0	0	0	0	0	0	0	0	0	0	0	0	0	0	0	0	0	0	0	0	0	0	0	0	0	0	0	0
3093	UBE2K	0	0	0	0	0	0	0	0	0	0	0	0	0	0	0	0	0	0	0	0	0	0	0	0	0	0	0	0	0	0	0	0	0	0	0	0	0	0	0	0	0	0	0	0	0	0	0	0
23520	ANP32C	0	0	0	0	0	0	0	0	0	0	0	0	0	0	0	0	0	0	0	0	0	0	0	0	0	0	0	0	0	0	0	0	0	0	0	0	0	0	0	0	0	0	0	0	0	0	0	0
7407	VARS1	0	0	0	0	0	0	0	0	0	0	0	0	0	0	0	0	0	0	0	0	0	0	0	0	0	0	0	0	0	0	0	0	0	0	0	0	0	0	0	0	0	0	0	0	0	0	0	0
1615	DARS1	0	0	0	0	0	0	0	0	0	0	0	0	0	0	0	0	0	0	0	0	0	0	0	0	0	0	0	0	0	0	0	0	0	0	0	0	0	0	0	0	0	0	0	0	0	0	0	0
55611	OTUB1	0	0	0	0	0	0	0	0	0	0	0	0	0	0	0	0	0	0	0	0	0	0	0	0	0	0	0	0	0	0	0	0	0	0	0	0	0	0	0	0	0	0	0	0	0	0	0	0
387867	RPSAP12	0	0	0	0	0	0	0	0	0	0	0	0	0	0	0	0	0	0	0	0	0	0	0	0	0	0	0	0	0	0	0	0	0	0	0	0	0	0	0	0	0	0	0	0	0	0	0	0
2935	GSPT1	0	0	0	0	0	0	0	0	0	0	0	0	0	0	0	0	0	0	0	0	0	0	0	0	0	0	0	0	0	0	0	0	0	0	0	0	0	0	0	0	0	0	0	0	0	0	0	0
5689	PSMB1	0	0	0	0	0	0	0	0	0	0	0	0	0	0	0	0	0	0	0	0	0	0	0	0	0	0	0	0	0	0	0	0	0	0	0	0	0	0	0	0	0	0	0	0	0	0	0	0
10213	PSMD14	0	0	0	0	0	0	0	0	0	0	0	0	0	0	0	0	0	0	0	0	0	0	0	0	0	0	0	0	0	0	0	0	0	0	0	0	0	0	0	0	0	0	0	0	0	0	0	0
9861	PSMD6	0	0	0	0	0	0	0	0	0	0	0	0	0	0	0	0	0	0	0	0	0	0	0	0	0	0	0	0	0	0	0	0	0	0	0	0	0	0	0	0	0	0	0	0	0	0	0	0
55506	MACROH2A2	0	0	0	0	0	0	0	0	0	0	0	0	0	0	0	0	0	0	0	0	0	0	0	0	0	0	0	0	0	0	0	0	0	0	0	0	0	0	0	0	0	0	0	0	0	0	0	0
5723	PSPH	0	0	0	0	0	0	0	0	0	0	0	0	0	0	0	0	0	0	0	0	0	0	0	0	0	0	0	0	0	0	0	0	0	0	0	0	0	0	0	0	0	0	0	0	0	0	0	0
10056	FARSB	0	0	0	0	0	0	0	0	0	0	0	0	0	0	0	0	0	0	0	0	0	0	0	0	0	0	0	0	0	0	0	0	0	0	0	0	0	0	0	0	0	0	0	0	0	0	0	0
80324	PUS1	0	0	0	0	0	0	0	0	0	0	0	0	0	0	0	0	0	0	0	0	0	0	0	0	0	0	0	0	0	0	0	0	0	0	0	0	0	0	0	0	0	0	0	0	0	0	0	0
3035	HARS1	0	0	0	0	0	0	0	0	0	0	0	0	0	0	0	0	0	0	0	0	0	0	0	0	0	0	0	0	0	0	0	0	0	0	0	0	0	0	0	0	0	0	0	0	0	0	0	0
4736	RPL10A	0	0	0	0	0	0	0	0	0	0	0	0	0	0	0	0	0	0	0	0	0	0	0	0	0	0	0	0	0	0	0	0	0	0	0	0	0	0	0	0	0	0	0	0	0	0	0	0
9775	EIF4A3	0	0	0	0	0	0	0	0	0	0	0	0	0	0	0	0	0	0	0	0	0	0	0	0	0	0	0	0	0	0	0	0	0	0	0	0	0	0	0	0	0	0	0	0	0	0	0	0
83939	EIF2A	0	0	0	0	0	0	0	0	0	0	0	0	0	0	0	0	0	0	0	0	0	0	0	0	0	0	0	0	0	0	0	0	0	0	0	0	0	0	0	0	0	0	0	0	0	0	0	0
8363	H4C11	0	0	0	0	0	0	0	0	0	0	0	0	0	0	0	0	0	0	0	0	0	0	0	0	0	0	0	0	0	0	0	0	0	0	0	0	0	0	0	0	0	0	0	0	0	0	0	0
149224	RPS7P4	0	0	0	0	0	0	0	0	0	0	0	0	0	0	0	0	0	0	0	0	0	0	0	0	0	0	0	0	0	0	0	0	0	0	0	0	0	0	0	0	0	0	0	0	0	0	0	0
5224	PGAM2	0	0	0	0	0	0	0	0	0	0	0	0	0	0	0	0	0	0	0	0	0	0	0	0	0	0	0	0	0	0	0	0	0	0	0	0	0	0	0	0	0	0	0	0	0	0	0	0
3842	TNPO1	0	0	0	0	0	0	0	0	0	0	0	0	0	0	0	0	0	0	0	0	0	0	0	0	0	0	0	0	0	0	0	0	0	0	0	0	0	0	0	0	0	0	0	0	0	0	0	0
23157	SEPTIN6	0	0	0	0	0	0	0	0	0	0	0	0	0	0	0	0	0	0	0	0	0	0	0	0	0	0	0	0	0	0	0	0	0	0	0	0	0	0	0	0	0	0	0	0	0	0	0	0
1738	DLD	0	0	0	0	0	0	0	0	0	0	0	0	0	0	0	0	0	0	0	0	0	0	0	0	0	0	0	0	0	0	0	0	0	0	0	0	0	0	0	0	0	0	0	0	0	0	0	0
1660	DHX9	0	0	0	0	0	0	0	0	0	0	0	0	0	0	0	0	0	0	0	0	0	0	0	0	0	0	0	0	0	0	0	0	0	0	0	0	0	0	0	0	0	0	0	0	0	0	0	0
23450	SF3B3	0	0	0	0	0	0	0	0	0	0	0	0	0	0	0	0	0	0	0	0	0	0	0	0	0	0	0	0	0	0	0	0	0	0	0	0	0	0	0	0	0	0	0	0	0	0	0	0
343069	HNRNPCL1	0	0	0	0	0	0	0	0	0	0	0	0	0	0	0	0	0	0	0	0	0	0	0	0	0	0	0	0	0	0	0	0	0	0	0	0	0	0	0	0	0	0	0	0	0	0	0	0
3184	HNRNPD	0	0	0	0	0	0	0	0	0	0	0	0	0	0	0	0	0	0	0	0	0	0	0	0	0	0	0	0	0	0	0	0	0	0	0	0	0	0	0	0	0	0	0	0	0	0	0	0
2746	GLUD1	0	0	0	0	0	0	0	0	0	0	0	0	0	0	0	0	0	0	0	0	0	0	0	0	0	0	0	0	0	0	0	0	0	0	0	0	0	0	0	0	0	0	0	0	0	0	0	0
6627	SNRPA1	0	0	0	0	0	0	0	0	0	0	0	0	0	0	0	0	0	0	0	0	0	0	0	0	0	0	0	0	0	0	0	0	0	0	0	0	0	0	0	0	0	0	0	0	0	0	0	0
3251	HPRT1	0	0	0	0	0	0	0	0	0	0	0	0	0	0	0	0	0	0	0	0	0	0	0	0	0	0	0	0	0	0	0	0	0	0	0	0	0	0	0	0	0	0	0	0	0	0	0	0
11235	PDCD10	0	0	0	0	0	0	0	0	0	0	0	0	0	0	0	0	0	0	0	0	0	0	0	0	0	0	0	0	0	0	0	0	0	0	0	0	0	0	0	0	0	0	0	0	0	0	0	0
8904	CPNE1	0	0	0	0	0	0	0	0	0	0	0	0	0	0	0	0	0	0	0	0	0	0	0	0	0	0	0	0	0	0	0	0	0	0	0	0	0	0	0	0	0	0	0	0	0	0	0	0
3419	IDH3A	0	0	0	0	0	0	0	0	0	0	0	0	0	0	0	0	0	0	0	0	0	0	0	0	0	0	0	0	0	0	0	0	0	0	0	0	0	0	0	0	0	0	0	0	0	0	0	0
8218	CLTCL1	0	0	0	0	0	0	0	0	0	0	0	0	0	0	0	0	0	0	0	0	0	0	0	0	0	0	0	0	0	0	0	0	0	0	0	0	0	0	0	0	0	0	0	0	0	0	0	0
3843	IPO5	0	0	0	0	0	0	0	0	0	0	0	0	0	0	0	0	0	0	0	0	0	0	0	0	0	0	0	0	0	0	0	0	0	0	0	0	0	0	0	0	0	0	0	0	0	0	0	0
80018	NAA25	0	0	0	0	0	0	0	0	0	0	0	0	0	0	0	0	0	0	0	0	0	0	0	0	0	0	0	0	0	0	0	0	0	0	0	0	0	0	0	0	0	0	0	0	0	0	0	0
[truncated: 235 more columns]
